# Supplementary material for: Isothiourea‐Catalysed Acylative Kinetic and Dynamic Kinetic Resolution of Planar Chiral Paracyclophanols
Source: Angew Chem Int Ed Engl. 2025 Jun 23;64(31):e202507126. doi: 10.1002/anie.202507126 (PMC12304874; doi:10.1002/anie.202507126)
Supplement: Supplementary file 2 — Supporting Information [file ANIE-64-e202507126-s001.cif]

data_general
_publ_requested_journal          'Angew. Chem. Int. Ed.'
_publ_contact_author_name        'Andrew D. Smith'
_publ_contact_author_address     
;EaStCHEM School of Chemistry
University of St Andrews
St Andrews, Fife KY16 9ST
United Kingdom
;
_publ_contact_author_email       ads10@st-and.ac.uk
loop_
_publ_author_name
_publ_author_address
'Zhou, Zhanyu'
;EaStCHEM School of Chemistry
University of St Andrews
St Andrews, Fife KY16 9ST
United Kingdom
;
'Kasten, Kevin'
;EaStCHEM School of Chemistry
University of St Andrews
St Andrews, Fife KY16 9ST
United Kingdom
;
'Cordes, David B.'
;EaStCHEM School of Chemistry
University of St Andrews
St Andrews, Fife KY16 9ST
United Kingdom
;
'McKay, Aidan P.'
;EaStCHEM School of Chemistry
University of St Andrews
St Andrews, Fife KY16 9ST
United Kingdom
;
'Smith, Andrew D.'
;EaStCHEM School of Chemistry
University of St Andrews
St Andrews, Fife KY16 9ST
United Kingdom
;

data_20
_audit_creation_date               2025-03-19
_audit_creation_method
;
Olex2 1.5
(compiled 2024.02.16 svn.r378c4104 for OlexSys, GUI svn.r6928)
;
_shelx_SHELXL_version_number       '2019/3'
_publ_section_references
;
Dolomanov, O.V., Bourhis, L.J., Gildea, R.J, Howard, J.A.K. & Puschmann, H.
 (2009), J. Appl. Cryst. 42, 339-341.

Rigaku Oxford Diffraction (2023), CrysAlisPro. version 1.171.43.109a.
    Rigaku Corporation, Tokyo, Japan

Sheldrick, G.M. (2015). Acta Cryst. A71, 3-8.

Sheldrick, G.M. (2015). Acta Cryst. C71, 3-8.
;
_chemical_name_common              ?
_chemical_name_systematic          
;
1^5^-(furan-2-yl)-2,15-dioxa-1(1,4)-benzenacyclopentadecaphane-1^2^-yl
 isobutyrate
;
_chemical_formula_moiety           'C26 H36 O5'
_chemical_formula_sum              'C26 H36 O5'
_chemical_formula_weight           428.55
_chemical_absolute_configuration   ad
_chemical_melting_point            ?
loop_
  _atom_type_symbol
  _atom_type_description
  _atom_type_scat_dispersion_real
  _atom_type_scat_dispersion_imag
  _atom_type_scat_source
 'C' 'C' 0.0181 0.0091 'International Tables Vol C Tables 4.2.6.8 and 6.1.1.4'
 'H' 'H' 0.0000 0.0000 'International Tables Vol C Tables 4.2.6.8 and 6.1.1.4'
 'O' 'O' 0.0492 0.0322 'International Tables Vol C Tables 4.2.6.8 and 6.1.1.4'

_shelx_space_group_comment
;
The symmetry employed for this shelxl refinement is uniquely defined
by the following loop, which should always be used as a source of
symmetry information in preference to the above space-group names.
They are only intended as comments.
;
_space_group_crystal_system        'orthorhombic'
_space_group_IT_number             19
_space_group_name_H-M_alt          'P 21 21 21'
_space_group_name_Hall             'P 2ac 2ab'
loop_
  _space_group_symop_operation_xyz
 'x, y, z'
 '-x+1/2, -y, z+1/2'
 '-x, y+1/2, -z+1/2'
 'x+1/2, -y+1/2, -z'

_cell_length_a                     11.05280(11)
_cell_length_b                     11.45520(12)
_cell_length_c                     18.6378(2)
_cell_angle_alpha                  90
_cell_angle_beta                   90
_cell_angle_gamma                  90
_cell_volume                       2359.78(4)
_cell_formula_units_Z              4
_cell_measurement_reflns_used      23222
_cell_measurement_temperature      100
_cell_measurement_theta_max        72.6250
_cell_measurement_theta_min        4.5030
_shelx_estimated_absorpt_T_max     0.987
_shelx_estimated_absorpt_T_min     0.925
_exptl_absorpt_coefficient_mu      0.658
_exptl_absorpt_correction_T_max    1.00000
_exptl_absorpt_correction_T_min    0.54667
_exptl_absorpt_correction_type     multi-scan
_exptl_absorpt_process_details
;
CrysAlisPro 1.171.43.109a (Rigaku Oxford Diffraction, 2024)
Empirical absorption correction using spherical harmonics,
implemented in SCALE3 ABSPACK scaling algorithm.
;
_exptl_absorpt_special_details     ?
_exptl_crystal_colour              colourless
_exptl_crystal_colour_primary      colourless
_exptl_crystal_density_diffrn      1.206
_exptl_crystal_density_meas        ?
_exptl_crystal_density_method      ?
_exptl_crystal_description         prism
_exptl_crystal_F_000               928
_exptl_crystal_preparation         ?
_exptl_crystal_recrystallization_method  ?
_exptl_crystal_size_max            0.12
_exptl_crystal_size_mid            0.09
_exptl_crystal_size_min            0.02
_exptl_transmission_factor_max     ?
_exptl_transmission_factor_min     ?
_diffrn_reflns_av_R_equivalents    0.0687
_diffrn_reflns_av_unetI/netI       0.0295
_diffrn_reflns_Laue_measured_fraction_full  1.000
_diffrn_reflns_Laue_measured_fraction_max  0.995
_diffrn_reflns_limit_h_max         13
_diffrn_reflns_limit_h_min         -12
_diffrn_reflns_limit_k_max         14
_diffrn_reflns_limit_k_min         -14
_diffrn_reflns_limit_l_max         23
_diffrn_reflns_limit_l_min         -23
_diffrn_reflns_number              46131
_diffrn_reflns_point_group_measured_fraction_full  1.000
_diffrn_reflns_point_group_measured_fraction_max  0.990
_diffrn_reflns_theta_full          67.684
_diffrn_reflns_theta_max           75.834
_diffrn_reflns_theta_min           4.531
_diffrn_ambient_temperature        100
_diffrn_detector                   'hybrid photon counting detector'
_diffrn_detector_area_resol_mean   5.8140
_diffrn_detector_type              'Dectris PILATUS P200K'
_diffrn_measured_fraction_theta_full  1.000
_diffrn_measured_fraction_theta_max  0.995
_diffrn_measurement_details
;
List of Runs (angles in degrees, time in seconds):

  # Type    Start    End  Width  t~exp~   \w     \q     \k     \f   Frames
--------------------------------------------------------------------------
  1  \w   -186.00  -8.00   0.50   12.00    --  -97.10  34.00-103.00  356
  2  \w   -186.00  -8.00   0.50   12.00    --  -97.10  34.00-103.00  356
  3  \w    -89.00  89.00   0.50    1.50    --    0.00  34.00-103.00  356
  4  \w    -84.00  94.00   0.50    1.50    --    5.00  38.00  51.67  356
  5  \w    -84.00  94.00   0.50    1.50    --    5.00  46.00   0.00  356
  6  \w    -84.00  94.00   0.50    1.50    --    5.00  34.00-103.00  356
  7  \w    -84.00  94.00   0.50    1.50    --    5.00   0.00-150.00  356
  8  \w    -84.00  51.00   0.50    1.50    --    5.00  18.00  90.00  270
  9  \w    -34.00  -8.00   0.50   12.00    --  -97.10  55.00-155.75   52
 10  \w   -185.00 -95.00   0.50   12.00    --  -97.10  55.00 122.47  180
 11  \w    -34.00  -8.00   0.50   12.00    --  -97.10  52.00 160.05   52
 12  \w   -185.00 -38.00   0.50   12.00    --  -97.10   9.00  60.00  294
 13  \w    -34.00  -8.00   0.50   12.00    --  -97.10  46.00-180.00   52
 14  \w   -104.00 -77.00   0.50   12.00    --  -97.10  55.00-155.75   54
 15  \w    -88.00 -61.00   0.50   12.00    --  -97.10  54.00 144.78   54
 16  \w    -33.00  -8.00   0.50   12.00    --  -97.10  53.00-133.23   50
 17  \w   -186.00-137.00   0.50   12.00    --  -97.10  46.00 120.00   98
 18  \w    -34.00  -8.00   0.50   12.00    --  -97.10  53.00 171.09   52
 19  \w   -168.00 -58.00   0.50   12.00    --  -97.10  53.00-133.23  220
 20  \w   -128.00  -8.00   0.50   12.00    --  -97.10  46.00 120.00  240
 21  \w    -38.00  -8.00   0.50   12.00    --  -97.10  51.00 138.45   60
 22  \w    -62.00  -9.00   0.50   12.00    --  -97.10  37.00-180.00  106
 23  \w   -136.00  -8.00   0.50   12.00    --  -97.10  28.00-180.00  256
 24  \w   -123.00 -10.00   0.50   12.00    --  -97.10  37.00 150.00  226
 25  \w   -186.00 -58.00   0.50   12.00    --  -97.10  18.00  90.00  256
 26  \w    -34.00  -8.00   0.50   12.00    --  -97.10  53.00 151.85   52
 27  \w    -35.00  -8.00   0.50   12.00    --  -97.10  55.00-166.45   54
 28  \w    -33.00  -8.00   0.50   12.00    --  -97.10  50.00 174.42   50
 29  \w    -34.00  -8.00   0.50   12.00    --  -97.10  55.00-159.51   52
 30  \w    -36.00  -9.00   0.50   12.00    --  -97.10  46.00 150.00   54
 31  \w    -33.00  -8.00   0.50   12.00    --  -97.10  28.00-150.00   50
 32  \w    -34.00  -8.00   0.50   12.00    --  -97.10  46.00-150.00   52
 33  \w   -152.00-125.00   0.50   12.00    --  -97.10  55.00-166.45   54
 34  \w    -66.00 -40.00   0.50   12.00    --  -97.10  50.00 174.42   52
 35  \w    -35.00  -8.00   0.50   12.00    --  -97.10  54.00-175.55   54
 36  \w    -35.00  -8.00   0.50   12.00    --  -97.10  54.00 144.78   54
;
_diffrn_measurement_device         'AFC11: Quarter \c 4 circle'
_diffrn_measurement_device_type    'Rigaku XtaLAB P200K'
_diffrn_measurement_method         'shutterless scans'
_diffrn_measurement_specimen_support  Loop
_diffrn_orient_matrix_type        
 'CrysAlisPro convention (1999,Acta A55,543-557)'
_diffrn_orient_matrix_UB_11        -0.1155101000
_diffrn_orient_matrix_UB_12        -0.0734426000
_diffrn_orient_matrix_UB_13        0.0098046000
_diffrn_orient_matrix_UB_21        -0.0317348000
_diffrn_orient_matrix_UB_22        0.0187930000
_diffrn_orient_matrix_UB_23        -0.0796098000
_diffrn_orient_matrix_UB_31        0.0711549000
_diffrn_orient_matrix_UB_32        -0.1112169000
_diffrn_orient_matrix_UB_33        -0.0198098000
_diffrn_radiation_monochromator    'Rigaku Osmic Confocal Optical System'
_diffrn_radiation_probe            X-ray
_diffrn_radiation_type             'Cu K\a'
_diffrn_radiation_wavelength       1.54184
_diffrn_source                     'Rotating Anode'
_diffrn_source_type                'Rigaku MM-007HF'
_reflns_Friedel_coverage           0.757
_reflns_Friedel_fraction_full      1.000
_reflns_Friedel_fraction_max       0.983
_reflns_number_gt                  4409
_reflns_number_total               4854
_reflns_special_details
;
 Reflections were merged by SHELXL according to the crystal
 class for the calculation of statistics and refinement.
 
 _reflns_Friedel_fraction is defined as the number of unique
 Friedel pairs measured divided by the number that would be
 possible theoretically, ignoring centric projections and
 systematic absences.
;
_reflns_threshold_expression       'I > 2\s(I)'
_computing_cell_refinement         'CrysAlisPro 1.171.43.109a (Rigaku OD, 2024)'
_computing_data_collection        
 'CrysAlisPro system (CCD 42.94a (release 21-06-2023))'
_computing_data_reduction          'CrysAlisPro 1.171.43.109a (Rigaku OD, 2024)'
_computing_molecular_graphics      'Olex2 1.5 (Dolomanov et al., 2009)'
_computing_publication_material    'Olex2 1.5 (Dolomanov et al., 2009)'
_computing_structure_refinement    'SHELXL 2019/3 (Sheldrick, 2015)'
_computing_structure_solution      'SHELXT 2018/2 (Sheldrick, 2018)'
_refine_diff_density_max           0.459
_refine_diff_density_min           -0.300
_refine_diff_density_rms           0.050
_refine_ls_abs_structure_details
;
 Flack x determined using 1699 quotients [(I+)-(I-)]/[(I+)+(I-)]
 (Parsons, Flack and Wagner, Acta Cryst. B69 (2013) 249-259).
;
_refine_ls_abs_structure_Flack     0.00(10)
_refine_ls_extinction_coef         .
_refine_ls_extinction_method       none
_refine_ls_goodness_of_fit_ref     1.048
_refine_ls_hydrogen_treatment      constr
_refine_ls_matrix_type             full
_refine_ls_number_parameters       319
_refine_ls_number_reflns           4854
_refine_ls_number_restraints       7
_refine_ls_R_factor_all            0.0684
_refine_ls_R_factor_gt             0.0625
_refine_ls_restrained_S_all        1.050
_refine_ls_shift/su_max            0.001
_refine_ls_shift/su_mean           0.000
_refine_ls_structure_factor_coef   Fsqd
_refine_ls_weighting_details      
 'w=1/[\s^2^(Fo^2^)+(0.0990P)^2^+1.1621P] where P=(Fo^2^+2Fc^2^)/3'
_refine_ls_weighting_scheme        calc
_refine_ls_wR_factor_gt            0.1751
_refine_ls_wR_factor_ref           0.1803
_refine_special_details            
;
Alkane chain section C10>C13 showed positional disorder and was modelled in two
 parts with related C---C bond distances between parts restrained (SADI) to be
 similar and C---C bond distances at end of disordered section restrained
 (DFIX) also.
;
_olex2_refinement_description
;
1. Fixed Uiso
 At 1.2 times of:
  All C(H) groups, All C(H,H) groups, All C(H,H,H,H) groups
 At 1.5 times of:
  All C(H,H,H) groups
2. Restrained distances
 C9-C10A = C9-C10B = C14-C13B = C14-C13A
 1.54 with sigma of 0.02
 C13A-C12A \\sim C13B-C12B
 with sigma of 0.02
 C12B-C11B \\sim C12A-C11A
 with sigma of 0.02
 C11B-C10B \\sim C11A-C10A
 with sigma of 0.02
3. Others
 Sof(H9BC)=Sof(H9BD)=Sof(C10B)=Sof(H10C)=Sof(H10D)=Sof(C11B)=Sof(H11C)=
 Sof(H11D)=Sof(C12B)=Sof(H12C)=Sof(H12D)=Sof(C13B)=Sof(H13C)=Sof(H13D)=
 Sof(H14C)=Sof(H14D)=1-FVAR(1)
 Sof(H9AA)=Sof(H9AB)=Sof(C10A)=Sof(H10A)=Sof(H10B)=Sof(C11A)=Sof(H11A)=
 Sof(H11B)=Sof(C12A)=Sof(H12A)=Sof(H12B)=Sof(C13A)=Sof(H13A)=Sof(H13B)=
 Sof(H14A)=Sof(H14B)=FVAR(1)
4.a Ternary CH refined with riding coordinates:
 C25(H25)
4.b Secondary CH2 refined with riding coordinates:
 C7(H7A,H7B), C8(H8A,H8B), C9(H9AA,H9AB), C9(H9BC,H9BD), C10A(H10A,H10B),
 C11A(H11A,H11B), C12A(H12A,H12B), C13A(H13A,H13B), C10B(H10C,H10D), C11B(H11C,
 H11D), C12B(H12C,H12D), C13B(H13C,H13D), C14(H14A,H14B), C14(H14C,H14D),
 C15(H15A,H15B), C16(H16A,H16B), C17(H17A,H17B), C18(H18A,H18B)
4.c Aromatic/amide H refined with riding coordinates:
 C3(H3), C6(H6), C21(H21), C22(H22), C23(H23)
4.d Idealised Me refined as rotating group:
 C26(H26A,H26B,H26C), C27(H27A,H27B,H27C)
;
_atom_sites_solution_hydrogens     geom
_atom_sites_solution_primary       dual
_atom_sites_solution_secondary     ?
loop_
  _atom_site_label
  _atom_site_type_symbol
  _atom_site_fract_x
  _atom_site_fract_y
  _atom_site_fract_z
  _atom_site_U_iso_or_equiv
  _atom_site_adp_type
  _atom_site_occupancy
  _atom_site_site_symmetry_order
  _atom_site_calc_flag
  _atom_site_refinement_flags_posn
  _atom_site_refinement_flags_adp
  _atom_site_refinement_flags_occupancy
  _atom_site_disorder_assembly
  _atom_site_disorder_group
 O1 O 0.4689(2) 0.3001(3) 0.77746(17) 0.0511(7) Uani 1 1 d . . . . .
 O4 O 0.9385(2) 0.4240(2) 0.71105(15) 0.0444(6) Uani 1 1 d . . . . .
 O5 O 0.7566(3) 0.4996(3) 0.62815(15) 0.0523(7) Uani 1 1 d . . . . .
 O20 O 0.7509(2) 0.1304(2) 0.87991(16) 0.0488(7) Uani 1 1 d . . . . .
 O24 O 0.7897(3) 0.6550(3) 0.69969(19) 0.0587(8) Uani 1 1 d . . . . .
 C1 C 0.5838(3) 0.3283(4) 0.7585(2) 0.0439(9) Uani 1 1 d . . . . .
 C2 C 0.6781(3) 0.2746(3) 0.7980(2) 0.0386(8) Uani 1 1 d . . . . .
 C3 C 0.7983(3) 0.3063(3) 0.7828(2) 0.0380(8) Uani 1 1 d . . . . .
 H3 H 0.862001 0.271741 0.809597 0.046 Uiso 1 1 calc R U . . .
 C4 C 0.8263(3) 0.3864(3) 0.7298(2) 0.0385(8) Uani 1 1 d . . . . .
 C5 C 0.7305(4) 0.4306(3) 0.6883(2) 0.0429(8) Uani 1 1 d . . . . .
 C6 C 0.6136(3) 0.4033(4) 0.7027(2) 0.0452(9) Uani 1 1 d . . . . .
 H6 H 0.550976 0.436022 0.674066 0.054 Uiso 1 1 calc R U . . .
 C7 C 0.3742(3) 0.3848(4) 0.7626(3) 0.0514(10) Uani 1 1 d . . . . .
 H7A H 0.295660 0.353169 0.779158 0.062 Uiso 1 1 calc R U . . .
 H7B H 0.368720 0.397144 0.710138 0.062 Uiso 1 1 calc R U . . .
 C8 C 0.3967(4) 0.5007(4) 0.7989(3) 0.0503(10) Uani 1 1 d . . . . .
 H8A H 0.326205 0.552129 0.790206 0.060 Uiso 1 1 calc R U . . .
 H8B H 0.468111 0.537910 0.776394 0.060 Uiso 1 1 calc R U . . .
 C9 C 0.4181(4) 0.4926(4) 0.8795(3) 0.0571(11) Uani 1 1 d D . . . .
 H9AA H 0.338972 0.483158 0.903697 0.069 Uiso 0.594(11) 1 calc R U P A 1
 H9AB H 0.466300 0.421483 0.889432 0.069 Uiso 0.594(11) 1 calc R U P A 1
 H9BC H 0.493092 0.447693 0.888804 0.069 Uiso 0.406(11) 1 calc R U P A 2
 H9BD H 0.349924 0.450546 0.902299 0.069 Uiso 0.406(11) 1 calc R U P A 2
 C10A C 0.4825(9) 0.5962(9) 0.9122(5) 0.052(2) Uani 0.594(11) 1 d D . P A 1
 H10A H 0.435375 0.667531 0.901402 0.062 Uiso 0.594(11) 1 calc R U P A 1
 H10B H 0.483571 0.586508 0.965027 0.062 Uiso 0.594(11) 1 calc R U P A 1
 C11A C 0.6093(7) 0.6136(6) 0.8868(4) 0.0464(19) Uani 0.594(11) 1 d D . P A 1
 H11A H 0.608059 0.627391 0.834410 0.056 Uiso 0.594(11) 1 calc R U P A 1
 H11B H 0.655633 0.541001 0.895555 0.056 Uiso 0.594(11) 1 calc R U P A 1
 C12A C 0.6757(7) 0.7165(6) 0.9236(4) 0.049(2) Uani 0.594(11) 1 d D . P A 1
 H12A H 0.629551 0.789241 0.914957 0.059 Uiso 0.594(11) 1 calc R U P A 1
 H12B H 0.677384 0.702756 0.976038 0.059 Uiso 0.594(11) 1 calc R U P A 1
 C13A C 0.8037(8) 0.7333(8) 0.8973(4) 0.0452(19) Uani 0.594(11) 1 d D . P A 1
 H13A H 0.831092 0.813175 0.909340 0.054 Uiso 0.594(11) 1 calc R U P A 1
 H13B H 0.805503 0.725000 0.844431 0.054 Uiso 0.594(11) 1 calc R U P A 1
 C10B C 0.4302(13) 0.6211(11) 0.9144(9) 0.054(3) Uani 0.406(11) 1 d D . P A 2
 H10C H 0.360833 0.669073 0.898311 0.065 Uiso 0.406(11) 1 calc R U P A 2
 H10D H 0.425054 0.613974 0.967244 0.065 Uiso 0.406(11) 1 calc R U P A 2
 C11B C 0.5447(10) 0.6836(10) 0.8957(8) 0.061(4) Uani 0.406(11) 1 d D . P A 2
 H11C H 0.538016 0.765425 0.912398 0.073 Uiso 0.406(11) 1 calc R U P A 2
 H11D H 0.552793 0.685279 0.842856 0.073 Uiso 0.406(11) 1 calc R U P A 2
 C12B C 0.6607(9) 0.6304(11) 0.9276(7) 0.051(3) Uani 0.406(11) 1 d D . P A 2
 H12C H 0.661299 0.644247 0.980016 0.062 Uiso 0.406(11) 1 calc R U P A 2
 H12D H 0.659356 0.544915 0.919778 0.062 Uiso 0.406(11) 1 calc R U P A 2
 C13B C 0.7739(11) 0.6786(14) 0.8963(7) 0.053(3) Uani 0.406(11) 1 d D . P A 2
 H13C H 0.768529 0.764857 0.897710 0.064 Uiso 0.406(11) 1 calc R U P A 2
 H13D H 0.777264 0.655381 0.845137 0.064 Uiso 0.406(11) 1 calc R U P A 2
 C14 C 0.8925(4) 0.6426(4) 0.9315(2) 0.0510(10) Uani 1 1 d D . . . .
 H14A H 0.900271 0.656936 0.983672 0.061 Uiso 0.594(11) 1 calc R U P A 1
 H14B H 0.861615 0.562356 0.924275 0.061 Uiso 0.594(11) 1 calc R U P A 1
 H14C H 0.884608 0.558895 0.943758 0.061 Uiso 0.406(11) 1 calc R U P A 2
 H14D H 0.897349 0.685508 0.977523 0.061 Uiso 0.406(11) 1 calc R U P A 2
 C15 C 1.0161(4) 0.6572(4) 0.8944(2) 0.0508(10) Uani 1 1 d . . . . .
 H15A H 1.031126 0.741475 0.886625 0.061 Uiso 1 1 calc R U . . .
 H15B H 1.079936 0.627742 0.926961 0.061 Uiso 1 1 calc R U . . .
 C16 C 1.0267(4) 0.5942(3) 0.8228(2) 0.0439(9) Uani 1 1 d . . . . .
 H16A H 0.956192 0.615231 0.792660 0.053 Uiso 1 1 calc R U . . .
 H16B H 1.100361 0.622014 0.797902 0.053 Uiso 1 1 calc R U . . .
 C17 C 1.0327(3) 0.4622(3) 0.8293(2) 0.0422(8) Uani 1 1 d . . . . .
 H17A H 1.105118 0.441277 0.857739 0.051 Uiso 1 1 calc R U . . .
 H17B H 0.960755 0.434962 0.856157 0.051 Uiso 1 1 calc R U . . .
 C18 C 1.0379(3) 0.3982(4) 0.7585(2) 0.0450(9) Uani 1 1 d . . . . .
 H18A H 1.114559 0.418382 0.734029 0.054 Uiso 1 1 calc R U . . .
 H18B H 1.038916 0.313144 0.768052 0.054 Uiso 1 1 calc R U . . .
 C19 C 0.6517(3) 0.1888(3) 0.8529(2) 0.0402(8) Uani 1 1 d . . . . .
 C21 C 0.7089(5) 0.0543(4) 0.9308(3) 0.0567(11) Uani 1 1 d . . . . .
 H21 H 0.758473 0.003658 0.958434 0.068 Uiso 1 1 calc R U . . .
 C22 C 0.5869(4) 0.0611(4) 0.9364(3) 0.0548(11) Uani 1 1 d . . . . .
 H22 H 0.536358 0.017835 0.967867 0.066 Uiso 1 1 calc R U . . .
 C23 C 0.5507(4) 0.1453(4) 0.8859(2) 0.0479(9) Uani 1 1 d . . . . .
 H23 H 0.469648 0.168184 0.876252 0.057 Uiso 1 1 calc R U . . .
 C24 C 0.7920(4) 0.6112(4) 0.6420(3) 0.0507(10) Uani 1 1 d . . . . .
 C25 C 0.8336(5) 0.6708(5) 0.5733(3) 0.0634(12) Uani 1 1 d . . . . .
 H25 H 0.832871 0.756356 0.583911 0.076 Uiso 1 1 calc R U . . .
 C26 C 0.9612(5) 0.6405(8) 0.5601(3) 0.091(2) Uani 1 1 d . . . . .
 H26A H 1.008009 0.652079 0.604186 0.137 Uiso 1 1 calc R U . . .
 H26B H 0.993649 0.690748 0.522117 0.137 Uiso 1 1 calc R U . . .
 H26C H 0.966837 0.558688 0.545179 0.137 Uiso 1 1 calc R U . . .
 C27 C 0.7507(5) 0.6545(6) 0.5120(3) 0.0702(15) Uani 1 1 d . . . . .
 H27A H 0.742408 0.571001 0.501679 0.105 Uiso 1 1 calc R U . . .
 H27B H 0.783447 0.694516 0.469782 0.105 Uiso 1 1 calc R U . . .
 H27C H 0.671245 0.687188 0.523865 0.105 Uiso 1 1 calc R U . . .

loop_
  _atom_site_aniso_label
  _atom_site_aniso_U_11
  _atom_site_aniso_U_22
  _atom_site_aniso_U_33
  _atom_site_aniso_U_23
  _atom_site_aniso_U_13
  _atom_site_aniso_U_12
 O1 0.0324(13) 0.0497(16) 0.0713(19) 0.0140(14) -0.0031(13) -0.0005(12)
 O4 0.0346(13) 0.0478(15) 0.0509(15) 0.0047(12) 0.0032(11) 0.0055(11)
 O5 0.0423(14) 0.0645(18) 0.0503(15) 0.0061(14) -0.0006(12) 0.0021(12)
 O20 0.0463(15) 0.0426(15) 0.0574(16) 0.0100(12) -0.0012(13) 0.0007(12)
 O24 0.0550(18) 0.0542(17) 0.0670(19) 0.0015(16) -0.0082(15) 0.0021(14)
 C1 0.0378(19) 0.042(2) 0.052(2) 0.0026(17) -0.0039(16) 0.0045(15)
 C2 0.0338(17) 0.0362(18) 0.0458(18) -0.0036(16) 0.0013(14) 0.0027(14)
 C3 0.0341(17) 0.0343(17) 0.0455(18) -0.0013(15) -0.0014(14) 0.0082(14)
 C4 0.0297(16) 0.0384(18) 0.0474(19) 0.0000(15) 0.0033(14) 0.0033(14)
 C5 0.048(2) 0.0378(19) 0.0432(19) 0.0063(16) -0.0016(16) 0.0050(16)
 C6 0.0343(18) 0.047(2) 0.054(2) 0.0016(18) -0.0060(16) 0.0026(16)
 C7 0.0308(17) 0.053(2) 0.070(3) 0.010(2) -0.0078(18) 0.0024(16)
 C8 0.0353(18) 0.050(2) 0.066(3) 0.011(2) 0.0003(18) 0.0011(16)
 C9 0.052(2) 0.056(2) 0.064(3) 0.009(2) 0.008(2) -0.0117(19)
 C10A 0.042(5) 0.058(5) 0.055(4) 0.003(4) 0.004(4) 0.007(4)
 C11A 0.047(4) 0.042(4) 0.050(4) -0.004(3) 0.008(3) 0.004(3)
 C12A 0.059(5) 0.037(4) 0.052(4) 0.000(3) 0.008(3) 0.004(3)
 C13A 0.055(5) 0.033(4) 0.048(4) -0.005(3) -0.002(3) 0.004(4)
 C10B 0.038(7) 0.044(7) 0.080(8) 0.014(6) 0.002(7) -0.005(5)
 C11B 0.046(6) 0.045(6) 0.091(9) 0.004(6) 0.010(6) -0.006(5)
 C12B 0.039(5) 0.049(7) 0.066(7) -0.002(5) 0.006(5) -0.001(5)
 C13B 0.052(7) 0.038(7) 0.070(8) 0.004(6) 0.010(5) -0.009(5)
 C14 0.051(2) 0.052(2) 0.050(2) -0.0053(19) -0.0021(18) 0.0005(19)
 C15 0.054(2) 0.041(2) 0.057(2) 0.0064(19) -0.0064(19) -0.0114(17)
 C16 0.0354(17) 0.040(2) 0.057(2) 0.0094(17) 0.0015(16) -0.0015(15)
 C17 0.0315(17) 0.041(2) 0.055(2) 0.0073(17) -0.0033(16) 0.0012(15)
 C18 0.0290(16) 0.047(2) 0.059(2) 0.0047(18) 0.0045(15) 0.0053(15)
 C19 0.0373(18) 0.0400(18) 0.0433(18) -0.0030(15) -0.0037(15) 0.0037(15)
 C21 0.062(3) 0.050(2) 0.058(2) 0.015(2) -0.009(2) -0.007(2)
 C22 0.058(3) 0.051(2) 0.055(2) 0.011(2) -0.008(2) -0.017(2)
 C23 0.041(2) 0.048(2) 0.055(2) 0.0021(19) -0.0021(17) -0.0055(17)
 C24 0.0347(18) 0.053(2) 0.065(3) 0.011(2) -0.0031(17) -0.0019(17)
 C25 0.058(3) 0.066(3) 0.066(3) 0.014(2) -0.001(2) -0.014(2)
 C26 0.047(3) 0.161(7) 0.066(3) 0.001(4) 0.007(2) -0.019(4)
 C27 0.053(3) 0.091(4) 0.066(3) 0.024(3) -0.007(2) -0.020(3)

_geom_special_details
;
 All esds (except the esd in the dihedral angle between two l.s. planes)
 are estimated using the full covariance matrix.  The cell esds are taken
 into account individually in the estimation of esds in distances, angles
 and torsion angles; correlations between esds in cell parameters are only
 used when they are defined by crystal symmetry.  An approximate (isotropic)
 treatment of cell esds is used for estimating esds involving l.s. planes.
;
loop_
  _geom_bond_atom_site_label_1
  _geom_bond_atom_site_label_2
  _geom_bond_distance
  _geom_bond_site_symmetry_2
  _geom_bond_publ_flag
 O1 C1 1.357(5) . ?
 O1 C7 1.454(5) . ?
 O4 C4 1.358(4) . ?
 O4 C18 1.441(5) . ?
 O5 C5 1.401(5) . ?
 O5 C24 1.361(6) . ?
 O20 C19 1.380(4) . ?
 O20 C21 1.370(5) . ?
 O24 C24 1.186(6) . ?
 C1 C2 1.417(5) . ?
 C1 C6 1.390(6) . ?
 C2 C3 1.406(5) . ?
 C2 C19 1.448(5) . ?
 C3 H3 0.9500 . ?
 C3 C4 1.383(5) . ?
 C4 C5 1.407(5) . ?
 C5 C6 1.356(6) . ?
 C6 H6 0.9500 . ?
 C7 H7A 0.9900 . ?
 C7 H7B 0.9900 . ?
 C7 C8 1.510(6) . ?
 C8 H8A 0.9900 . ?
 C8 H8B 0.9900 . ?
 C8 C9 1.525(7) . ?
 C9 H9AA 0.9900 . ?
 C9 H9AB 0.9900 . ?
 C9 H9BC 0.9900 . ?
 C9 H9BD 0.9900 . ?
 C9 C10A 1.512(10) . ?
 C9 C10B 1.615(14) . ?
 C10A H10A 0.9900 . ?
 C10A H10B 0.9900 . ?
 C10A C11A 1.493(11) . ?
 C11A H11A 0.9900 . ?
 C11A H11B 0.9900 . ?
 C11A C12A 1.549(10) . ?
 C12A H12A 0.9900 . ?
 C12A H12B 0.9900 . ?
 C12A C13A 1.509(11) . ?
 C13A H13A 0.9900 . ?
 C13A H13B 0.9900 . ?
 C13A C14 1.564(8) . ?
 C10B H10C 0.9900 . ?
 C10B H10D 0.9900 . ?
 C10B C11B 1.495(15) . ?
 C11B H11C 0.9900 . ?
 C11B H11D 0.9900 . ?
 C11B C12B 1.538(15) . ?
 C12B H12C 0.9900 . ?
 C12B H12D 0.9900 . ?
 C12B C13B 1.487(14) . ?
 C13B H13C 0.9900 . ?
 C13B H13D 0.9900 . ?
 C13B C14 1.523(12) . ?
 C14 H14A 0.9900 . ?
 C14 H14B 0.9900 . ?
 C14 H14C 0.9900 . ?
 C14 H14D 0.9900 . ?
 C14 C15 1.540(6) . ?
 C15 H15A 0.9900 . ?
 C15 H15B 0.9900 . ?
 C15 C16 1.522(6) . ?
 C16 H16A 0.9900 . ?
 C16 H16B 0.9900 . ?
 C16 C17 1.518(5) . ?
 C17 H17A 0.9900 . ?
 C17 H17B 0.9900 . ?
 C17 C18 1.511(6) . ?
 C18 H18A 0.9900 . ?
 C18 H18B 0.9900 . ?
 C19 C23 1.368(6) . ?
 C21 H21 0.9500 . ?
 C21 C22 1.354(7) . ?
 C22 H22 0.9500 . ?
 C22 C23 1.406(6) . ?
 C23 H23 0.9500 . ?
 C24 C25 1.522(6) . ?
 C25 H25 1.0000 . ?
 C25 C26 1.473(8) . ?
 C25 C27 1.477(7) . ?
 C26 H26A 0.9800 . ?
 C26 H26B 0.9800 . ?
 C26 H26C 0.9800 . ?
 C27 H27A 0.9800 . ?
 C27 H27B 0.9800 . ?
 C27 H27C 0.9800 . ?

loop_
  _geom_angle_atom_site_label_1
  _geom_angle_atom_site_label_2
  _geom_angle_atom_site_label_3
  _geom_angle
  _geom_angle_site_symmetry_1
  _geom_angle_site_symmetry_3
  _geom_angle_publ_flag
 C1 O1 C7 117.7(3) . . ?
 C4 O4 C18 118.2(3) . . ?
 C24 O5 C5 115.9(3) . . ?
 C21 O20 C19 106.9(3) . . ?
 O1 C1 C2 116.8(3) . . ?
 O1 C1 C6 124.3(3) . . ?
 C6 C1 C2 118.9(4) . . ?
 C1 C2 C19 120.9(3) . . ?
 C3 C2 C1 118.6(3) . . ?
 C3 C2 C19 120.6(3) . . ?
 C2 C3 H3 119.1 . . ?
 C4 C3 C2 121.8(3) . . ?
 C4 C3 H3 119.1 . . ?
 O4 C4 C3 126.8(3) . . ?
 O4 C4 C5 115.6(3) . . ?
 C3 C4 C5 117.6(3) . . ?
 O5 C5 C4 119.2(4) . . ?
 C6 C5 O5 119.0(3) . . ?
 C6 C5 C4 121.7(4) . . ?
 C1 C6 H6 119.5 . . ?
 C5 C6 C1 121.1(4) . . ?
 C5 C6 H6 119.5 . . ?
 O1 C7 H7A 109.1 . . ?
 O1 C7 H7B 109.1 . . ?
 O1 C7 C8 112.5(3) . . ?
 H7A C7 H7B 107.8 . . ?
 C8 C7 H7A 109.1 . . ?
 C8 C7 H7B 109.1 . . ?
 C7 C8 H8A 108.7 . . ?
 C7 C8 H8B 108.7 . . ?
 C7 C8 C9 114.4(4) . . ?
 H8A C8 H8B 107.6 . . ?
 C9 C8 H8A 108.7 . . ?
 C9 C8 H8B 108.7 . . ?
 C8 C9 H9AA 108.5 . . ?
 C8 C9 H9AB 108.5 . . ?
 C8 C9 H9BC 109.5 . . ?
 C8 C9 H9BD 109.5 . . ?
 C8 C9 C10B 110.7(6) . . ?
 H9AA C9 H9AB 107.5 . . ?
 H9BC C9 H9BD 108.1 . . ?
 C10A C9 C8 115.0(5) . . ?
 C10A C9 H9AA 108.5 . . ?
 C10A C9 H9AB 108.5 . . ?
 C10B C9 H9BC 109.5 . . ?
 C10B C9 H9BD 109.5 . . ?
 C9 C10A H10A 108.6 . . ?
 C9 C10A H10B 108.6 . . ?
 H10A C10A H10B 107.6 . . ?
 C11A C10A C9 114.7(7) . . ?
 C11A C10A H10A 108.6 . . ?
 C11A C10A H10B 108.6 . . ?
 C10A C11A H11A 108.8 . . ?
 C10A C11A H11B 108.8 . . ?
 C10A C11A C12A 114.0(6) . . ?
 H11A C11A H11B 107.6 . . ?
 C12A C11A H11A 108.8 . . ?
 C12A C11A H11B 108.8 . . ?
 C11A C12A H12A 108.9 . . ?
 C11A C12A H12B 108.9 . . ?
 H12A C12A H12B 107.7 . . ?
 C13A C12A C11A 113.4(6) . . ?
 C13A C12A H12A 108.9 . . ?
 C13A C12A H12B 108.9 . . ?
 C12A C13A H13A 109.3 . . ?
 C12A C13A H13B 109.3 . . ?
 C12A C13A C14 111.8(7) . . ?
 H13A C13A H13B 107.9 . . ?
 C14 C13A H13A 109.3 . . ?
 C14 C13A H13B 109.3 . . ?
 C9 C10B H10C 108.7 . . ?
 C9 C10B H10D 108.7 . . ?
 H10C C10B H10D 107.6 . . ?
 C11B C10B C9 114.4(11) . . ?
 C11B C10B H10C 108.7 . . ?
 C11B C10B H10D 108.7 . . ?
 C10B C11B H11C 108.5 . . ?
 C10B C11B H11D 108.5 . . ?
 C10B C11B C12B 115.2(10) . . ?
 H11C C11B H11D 107.5 . . ?
 C12B C11B H11C 108.5 . . ?
 C12B C11B H11D 108.5 . . ?
 C11B C12B H12C 108.8 . . ?
 C11B C12B H12D 108.8 . . ?
 H12C C12B H12D 107.7 . . ?
 C13B C12B C11B 113.7(10) . . ?
 C13B C12B H12C 108.8 . . ?
 C13B C12B H12D 108.8 . . ?
 C12B C13B H13C 108.0 . . ?
 C12B C13B H13D 108.0 . . ?
 C12B C13B C14 117.0(9) . . ?
 H13C C13B H13D 107.3 . . ?
 C14 C13B H13C 108.0 . . ?
 C14 C13B H13D 108.0 . . ?
 C13A C14 H14A 110.2 . . ?
 C13A C14 H14B 110.2 . . ?
 C13B C14 H14C 106.6 . . ?
 C13B C14 H14D 106.6 . . ?
 C13B C14 C15 122.7(6) . . ?
 H14A C14 H14B 108.5 . . ?
 H14C C14 H14D 106.6 . . ?
 C15 C14 C13A 107.5(5) . . ?
 C15 C14 H14A 110.2 . . ?
 C15 C14 H14B 110.2 . . ?
 C15 C14 H14C 106.6 . . ?
 C15 C14 H14D 106.6 . . ?
 C14 C15 H15A 108.7 . . ?
 C14 C15 H15B 108.7 . . ?
 H15A C15 H15B 107.6 . . ?
 C16 C15 C14 114.2(3) . . ?
 C16 C15 H15A 108.7 . . ?
 C16 C15 H15B 108.7 . . ?
 C15 C16 H16A 108.8 . . ?
 C15 C16 H16B 108.8 . . ?
 H16A C16 H16B 107.7 . . ?
 C17 C16 C15 113.9(3) . . ?
 C17 C16 H16A 108.8 . . ?
 C17 C16 H16B 108.8 . . ?
 C16 C17 H17A 108.6 . . ?
 C16 C17 H17B 108.6 . . ?
 H17A C17 H17B 107.6 . . ?
 C18 C17 C16 114.6(3) . . ?
 C18 C17 H17A 108.6 . . ?
 C18 C17 H17B 108.6 . . ?
 O4 C18 C17 114.0(3) . . ?
 O4 C18 H18A 108.7 . . ?
 O4 C18 H18B 108.7 . . ?
 C17 C18 H18A 108.7 . . ?
 C17 C18 H18B 108.7 . . ?
 H18A C18 H18B 107.6 . . ?
 O20 C19 C2 115.2(3) . . ?
 C23 C19 O20 108.0(3) . . ?
 C23 C19 C2 136.8(4) . . ?
 O20 C21 H21 124.6 . . ?
 C22 C21 O20 110.8(4) . . ?
 C22 C21 H21 124.6 . . ?
 C21 C22 H22 127.1 . . ?
 C21 C22 C23 105.8(4) . . ?
 C23 C22 H22 127.1 . . ?
 C19 C23 C22 108.5(4) . . ?
 C19 C23 H23 125.7 . . ?
 C22 C23 H23 125.7 . . ?
 O5 C24 C25 110.4(4) . . ?
 O24 C24 O5 124.3(4) . . ?
 O24 C24 C25 125.4(4) . . ?
 C24 C25 H25 105.7 . . ?
 C26 C25 C24 109.0(5) . . ?
 C26 C25 H25 105.7 . . ?
 C26 C25 C27 115.8(5) . . ?
 C27 C25 C24 114.0(4) . . ?
 C27 C25 H25 105.7 . . ?
 C25 C26 H26A 109.5 . . ?
 C25 C26 H26B 109.5 . . ?
 C25 C26 H26C 109.5 . . ?
 H26A C26 H26B 109.5 . . ?
 H26A C26 H26C 109.5 . . ?
 H26B C26 H26C 109.5 . . ?
 C25 C27 H27A 109.5 . . ?
 C25 C27 H27B 109.5 . . ?
 C25 C27 H27C 109.5 . . ?
 H27A C27 H27B 109.5 . . ?
 H27A C27 H27C 109.5 . . ?
 H27B C27 H27C 109.5 . . ?

loop_
  _geom_torsion_atom_site_label_1
  _geom_torsion_atom_site_label_2
  _geom_torsion_atom_site_label_3
  _geom_torsion_atom_site_label_4
  _geom_torsion
  _geom_torsion_site_symmetry_1
  _geom_torsion_site_symmetry_2
  _geom_torsion_site_symmetry_3
  _geom_torsion_site_symmetry_4
  _geom_torsion_publ_flag
 O1 C1 C2 C3 -176.5(4) . . . . ?
 O1 C1 C2 C19 3.5(6) . . . . ?
 O1 C1 C6 C5 177.8(4) . . . . ?
 O1 C7 C8 C9 -53.6(5) . . . . ?
 O4 C4 C5 O5 5.8(5) . . . . ?
 O4 C4 C5 C6 -177.8(4) . . . . ?
 O5 C5 C6 C1 175.3(4) . . . . ?
 O5 C24 C25 C26 -84.1(5) . . . . ?
 O5 C24 C25 C27 46.9(6) . . . . ?
 O20 C19 C23 C22 2.2(5) . . . . ?
 O20 C21 C22 C23 0.4(6) . . . . ?
 O24 C24 C25 C26 96.2(6) . . . . ?
 O24 C24 C25 C27 -132.8(5) . . . . ?
 C1 O1 C7 C8 -58.7(5) . . . . ?
 C1 C2 C3 C4 -1.1(6) . . . . ?
 C1 C2 C19 O20 170.7(3) . . . . ?
 C1 C2 C19 C23 -7.1(7) . . . . ?
 C2 C1 C6 C5 -3.8(6) . . . . ?
 C2 C3 C4 O4 179.3(4) . . . . ?
 C2 C3 C4 C5 -3.7(5) . . . . ?
 C2 C19 C23 C22 -179.9(4) . . . . ?
 C3 C2 C19 O20 -9.3(5) . . . . ?
 C3 C2 C19 C23 172.9(4) . . . . ?
 C3 C4 C5 O5 -171.6(3) . . . . ?
 C3 C4 C5 C6 4.9(6) . . . . ?
 C4 O4 C18 C17 -68.3(4) . . . . ?
 C4 C5 C6 C1 -1.2(6) . . . . ?
 C5 O5 C24 O24 -7.9(6) . . . . ?
 C5 O5 C24 C25 172.4(3) . . . . ?
 C6 C1 C2 C3 4.9(6) . . . . ?
 C6 C1 C2 C19 -175.1(4) . . . . ?
 C7 O1 C1 C2 153.8(4) . . . . ?
 C7 O1 C1 C6 -27.7(6) . . . . ?
 C7 C8 C9 C10A 159.6(5) . . . . ?
 C7 C8 C9 C10B -175.3(6) . . . . ?
 C8 C9 C10A C11A -64.7(9) . . . . ?
 C8 C9 C10B C11B -71.3(12) . . . . ?
 C9 C10A C11A C12A -177.2(7) . . . . ?
 C9 C10B C11B C12B -67.7(15) . . . . ?
 C10A C11A C12A C13A -179.9(7) . . . . ?
 C11A C12A C13A C14 -78.1(8) . . . . ?
 C12A C13A C14 C15 173.1(5) . . . . ?
 C13A C14 C15 C16 -82.2(5) . . . . ?
 C10B C11B C12B C13B 167.9(13) . . . . ?
 C11B C12B C13B C14 172.1(11) . . . . ?
 C12B C13B C14 C15 163.1(9) . . . . ?
 C13B C14 C15 C16 -58.1(9) . . . . ?
 C14 C15 C16 C17 -71.0(5) . . . . ?
 C15 C16 C17 C18 177.5(3) . . . . ?
 C16 C17 C18 O4 -56.7(4) . . . . ?
 C18 O4 C4 C3 -13.3(6) . . . . ?
 C18 O4 C4 C5 169.6(3) . . . . ?
 C19 O20 C21 C22 0.9(5) . . . . ?
 C19 C2 C3 C4 178.8(3) . . . . ?
 C21 O20 C19 C2 179.7(4) . . . . ?
 C21 O20 C19 C23 -1.9(4) . . . . ?
 C21 C22 C23 C19 -1.6(5) . . . . ?
 C24 O5 C5 C4 -75.6(5) . . . . ?
 C24 O5 C5 C6 107.8(4) . . . . ?

_shelx_res_file
;
TITL zzas1_a.res in P2(1)2(1)2(1)
    zzas1.res
    created by SHELXL-2019/3 at 10:43:22 on 19-Mar-2025
REM Old TITL zzas1 in P212121 #19
REM SHELXT solution in P2(1)2(1)2(1): R1 0.150, Rweak 0.050, Alpha 0.002
REM <I/s> 2.523 for 26 systematic absences, Orientation as input
REM Flack x = 0.033 ( 0.099 ) from 1769 Parsons' quotients
REM Formula found by SHELXT: C27 O5
CELL 1.54184 11.052802 11.455201 18.637837 90 90 90
ZERR 4 0.00011 0.000121 0.000213 0 0 0
LATT -1
SYMM 0.5-X,-Y,0.5+Z
SYMM -X,0.5+Y,0.5-Z
SYMM 0.5+X,0.5-Y,-Z
SFAC C H O
UNIT 104 144 20
SADI C13A C12A C13B C12B
SADI C12B C11B C12A C11A
SADI C11B C10B C11A C10A
DFIX 1.54 C9 C10A C9 C10B C14 C13B C14 C13A

L.S. 4 0 2
PLAN  5
SIZE 0.02 0.09 0.12
TEMP -173
CONF
list 4
MORE -1
BOND $H
fmap 2 53
acta
REM <olex2.extras>
REM <HklSrc "%.\\zzas1.hkl">
REM </olex2.extras>

WGHT    0.099000    1.162100
FVAR       0.31496   0.59364
O1    3    0.468861    0.300098    0.777461    11.00000    0.03238    0.04969 =
         0.07125    0.01402   -0.00314   -0.00055
O4    3    0.938538    0.424017    0.711053    11.00000    0.03463    0.04775 =
         0.05094    0.00472    0.00325    0.00546
O5    3    0.756634    0.499617    0.628148    11.00000    0.04227    0.06452 =
         0.05026    0.00611   -0.00059    0.00207
O20   3    0.750932    0.130386    0.879905    11.00000    0.04633    0.04264 =
         0.05741    0.00999   -0.00117    0.00070
O24   3    0.789722    0.654972    0.699690    11.00000    0.05502    0.05420 =
         0.06696    0.00150   -0.00817    0.00208
C1    1    0.583798    0.328275    0.758544    11.00000    0.03778    0.04185 =
         0.05193    0.00263   -0.00393    0.00452
C2    1    0.678133    0.274580    0.798027    11.00000    0.03385    0.03625 =
         0.04578   -0.00360    0.00135    0.00274
C3    1    0.798294    0.306285    0.782764    11.00000    0.03411    0.03431 =
         0.04555   -0.00134   -0.00144    0.00820
AFIX  43
H3    2    0.862001    0.271741    0.809597    11.00000   -1.20000
AFIX   0
C4    1    0.826345    0.386378    0.729767    11.00000    0.02975    0.03843 =
         0.04739    0.00001    0.00333    0.00331
C5    1    0.730475    0.430649    0.688257    11.00000    0.04755    0.03783 =
         0.04324    0.00630   -0.00158    0.00497
C6    1    0.613556    0.403329    0.702651    11.00000    0.03426    0.04746 =
         0.05387    0.00160   -0.00600    0.00256
AFIX  43
H6    2    0.550976    0.436022    0.674066    11.00000   -1.20000
AFIX   0
C7    1    0.374192    0.384837    0.762614    11.00000    0.03079    0.05304 =
         0.07033    0.01037   -0.00783    0.00236
AFIX  23
H7A   2    0.295660    0.353169    0.779158    11.00000   -1.20000
H7B   2    0.368720    0.397144    0.710138    11.00000   -1.20000
AFIX   0
C8    1    0.396704    0.500724    0.798886    11.00000    0.03527    0.04971 =
         0.06586    0.01139    0.00032    0.00108
AFIX  23
H8A   2    0.326205    0.552129    0.790206    11.00000   -1.20000
H8B   2    0.468111    0.537910    0.776394    11.00000   -1.20000
AFIX   0
C9    1    0.418146    0.492555    0.879539    11.00000    0.05166    0.05588 =
         0.06382    0.00869    0.00754   -0.01167
PART 1
AFIX  23
H9AA  2    0.338972    0.483158    0.903697    21.00000   -1.20000
H9AB  2    0.466300    0.421483    0.889432    21.00000   -1.20000
AFIX  23
PART 2
H9BC  2    0.493092    0.447693    0.888804   -21.00000   -1.20000
H9BD  2    0.349924    0.450546    0.902299   -21.00000   -1.20000
AFIX   0
PART 1
C10A  1    0.482475    0.596170    0.912246    21.00000    0.04174    0.05800 =
         0.05509    0.00282    0.00446    0.00703
AFIX  23
H10A  2    0.435375    0.667531    0.901402    21.00000   -1.20000
H10B  2    0.483571    0.586508    0.965027    21.00000   -1.20000
AFIX   0
C11A  1    0.609289    0.613586    0.886841    21.00000    0.04663    0.04205 =
         0.05047   -0.00427    0.00812    0.00396
AFIX  23
H11A  2    0.608059    0.627391    0.834410    21.00000   -1.20000
H11B  2    0.655633    0.541001    0.895555    21.00000   -1.20000
AFIX   0
C12A  1    0.675744    0.716548    0.923610    21.00000    0.05889    0.03709 =
         0.05220    0.00024    0.00779    0.00354
AFIX  23
H12A  2    0.629551    0.789241    0.914957    21.00000   -1.20000
H12B  2    0.677384    0.702756    0.976038    21.00000   -1.20000
AFIX   0
C13A  1    0.803729    0.733250    0.897295    21.00000    0.05528    0.03279 =
         0.04756   -0.00476   -0.00186    0.00387
AFIX  23
H13A  2    0.831092    0.813175    0.909340    21.00000   -1.20000
H13B  2    0.805503    0.725000    0.844431    21.00000   -1.20000
AFIX   0
PART 2
C10B  1    0.430241    0.621124    0.914398   -21.00000    0.03758    0.04426 =
         0.07971    0.01382    0.00151   -0.00522
AFIX  23
H10C  2    0.360833    0.669073    0.898311   -21.00000   -1.20000
H10D  2    0.425054    0.613974    0.967244   -21.00000   -1.20000
AFIX   0
C11B  1    0.544743    0.683613    0.895749   -21.00000    0.04595    0.04525 =
         0.09062    0.00425    0.00970   -0.00591
AFIX  23
H11C  2    0.538016    0.765425    0.912398   -21.00000   -1.20000
H11D  2    0.552793    0.685279    0.842856   -21.00000   -1.20000
AFIX   0
C12B  1    0.660718    0.630390    0.927587   -21.00000    0.03916    0.04866 =
         0.06594   -0.00171    0.00602   -0.00138
AFIX  23
H12C  2    0.661299    0.644247    0.980016   -21.00000   -1.20000
H12D  2    0.659356    0.544915    0.919778   -21.00000   -1.20000
AFIX   0
C13B  1    0.773884    0.678621    0.896259   -21.00000    0.05196    0.03814 =
         0.07027    0.00391    0.00970   -0.00895
AFIX  23
H13C  2    0.768529    0.764857    0.897710   -21.00000   -1.20000
H13D  2    0.777264    0.655381    0.845137   -21.00000   -1.20000
AFIX   0
PART 0
C14   1    0.892456    0.642641    0.931491    11.00000    0.05088    0.05190 =
         0.05033   -0.00531   -0.00205    0.00048
PART 1
AFIX  23
H14A  2    0.900271    0.656936    0.983672    21.00000   -1.20000
H14B  2    0.861615    0.562356    0.924275    21.00000   -1.20000
AFIX  23
PART 2
H14C  2    0.884608    0.558895    0.943758   -21.00000   -1.20000
H14D  2    0.897349    0.685508    0.977523   -21.00000   -1.20000
AFIX   0
PART 0
C15   1    1.016077    0.657230    0.894421    11.00000    0.05413    0.04136 =
         0.05683    0.00641   -0.00637   -0.01139
AFIX  23
H15A  2    1.031126    0.741475    0.886625    11.00000   -1.20000
H15B  2    1.079936    0.627742    0.926961    11.00000   -1.20000
AFIX   0
C16   1    1.026666    0.594215    0.822793    11.00000    0.03544    0.03982 =
         0.05651    0.00938    0.00146   -0.00151
AFIX  23
H16A  2    0.956192    0.615231    0.792660    11.00000   -1.20000
H16B  2    1.100361    0.622014    0.797902    11.00000   -1.20000
AFIX   0
C17   1    1.032666    0.462215    0.829282    11.00000    0.03153    0.04051 =
         0.05450    0.00731   -0.00334    0.00117
AFIX  23
H17A  2    1.105118    0.441277    0.857739    11.00000   -1.20000
H17B  2    0.960755    0.434962    0.856157    11.00000   -1.20000
AFIX   0
C18   1    1.037881    0.398155    0.758508    11.00000    0.02901    0.04731 =
         0.05859    0.00467    0.00449    0.00529
AFIX  23
H18A  2    1.114559    0.418382    0.734029    11.00000   -1.20000
H18B  2    1.038916    0.313144    0.768052    11.00000   -1.20000
AFIX   0
C19   1    0.651700    0.188821    0.852942    11.00000    0.03725    0.04000 =
         0.04327   -0.00305   -0.00372    0.00370
C21   1    0.708854    0.054295    0.930800    11.00000    0.06151    0.05045 =
         0.05814    0.01514   -0.00887   -0.00745
AFIX  43
H21   2    0.758473    0.003658    0.958434    11.00000   -1.20000
AFIX   0
C22   1    0.586945    0.061062    0.936367    11.00000    0.05822    0.05061 =
         0.05548    0.01113   -0.00754   -0.01699
AFIX  43
H22   2    0.536358    0.017835    0.967867    11.00000   -1.20000
AFIX   0
C23   1    0.550660    0.145323    0.885873    11.00000    0.04094    0.04770 =
         0.05508    0.00211   -0.00211   -0.00552
AFIX  43
H23   2    0.469648    0.168184    0.876252    11.00000   -1.20000
AFIX   0
C24   1    0.791978    0.611175    0.642018    11.00000    0.03468    0.05259 =
         0.06472    0.01145   -0.00307   -0.00192
C25   1    0.833611    0.670778    0.573328    11.00000    0.05824    0.06583 =
         0.06622    0.01362   -0.00148   -0.01440
AFIX  13
H25   2    0.832871    0.756356    0.583911    11.00000   -1.20000
AFIX   0
C26   1    0.961202    0.640544    0.560095    11.00000    0.04728    0.16069 =
         0.06571    0.00132    0.00660   -0.01879
AFIX 137
H26A  2    1.008009    0.652079    0.604186    11.00000   -1.50000
H26B  2    0.993649    0.690748    0.522117    11.00000   -1.50000
H26C  2    0.966837    0.558688    0.545179    11.00000   -1.50000
AFIX   0
C27   1    0.750706    0.654502    0.512007    11.00000    0.05328    0.09117 =
         0.06600    0.02382   -0.00676   -0.01968
AFIX 137
H27A  2    0.742408    0.571001    0.501679    11.00000   -1.50000
H27B  2    0.783447    0.694516    0.469782    11.00000   -1.50000
H27C  2    0.671245    0.687188    0.523865    11.00000   -1.50000
AFIX   0
HKLF 4


REM  zzas1_a.res in P2(1)2(1)2(1)
REM wR2 = 0.1803, GooF = S = 1.048, Restrained GooF = 1.050 for all data
REM R1 = 0.0625 for 4409 Fo > 4sig(Fo) and 0.0684 for all 4854 data
REM 319 parameters refined using 7 restraints

END

WGHT      0.0990      1.1622

REM Highest difference peak  0.459,  deepest hole -0.300,  1-sigma level  0.050
Q1    1   0.8403  0.6056  0.5466  11.00000  0.05    0.46
Q2    1   0.7174  0.5792  0.5837  11.00000  0.05    0.42
Q3    1   0.7595  0.4384  0.5808  11.00000  0.05    0.36
Q4    1   0.7764  0.0794  0.8226  11.00000  0.05    0.36
Q5    1   0.7934  0.5650  0.6049  11.00000  0.05    0.35
;
_shelx_res_checksum                89852
_shelx_hkl_file
;
   0   0  -1    0.19    0.13
   0   0  -1    0.34    0.18
   0   0   1    0.03    0.14
   0   0  -1    0.27    0.13
   0   0   1    0.25    0.18
   0   0  -2 1943.76  136.81
   0   0  -2 1627.68  136.80
   0   0   2 1898.62  136.81
   0   0   2 2061.89  136.81
   0   0   2 1896.47  136.81
   0   0  -2 1958.83  136.80
   0   0  -2 2016.18  136.84
   0   0   2 1932.36  136.83
   0   0   2 2009.93  136.83
   0   0  -2 2052.64  136.84
   0   0   3    0.26    0.39
   0   0  -3    0.11    0.42
   0   0   3    0.56    0.56
   0   0  -3    0.01    0.53
   0   0   3    0.37    0.45
   0   0   3    0.33    0.39
   0   0  -3    0.18    0.43
   0   0  -3    0.66    0.54
   0   0   3    0.54    0.53
   0   0  -4  213.63   15.49
   0   0  -4  223.79   15.57
   0   0   4  214.60   15.57
   0   0   4  221.76   15.57
   0   0  -4  221.85   15.50
   0   0   4  210.65   15.56
   0   0  -4  216.80   15.56
   0   0   4  215.91   15.63
   0   0  -4  220.79   15.62
   0   0   4  213.44   15.63
   0   0  -4  211.03   15.62
   0   0   5   -0.16    0.78
   0   0  -5   -0.03    0.54
   0   0   5   -0.20    0.57
   0   0  -5   -0.02    0.78
   0   0  -5   -0.15    0.39
   0   0  -5    0.01    0.64
   0   0   5   -0.04    0.69
   0   0  -5   -0.01    0.39
   0   0   5   -0.17    0.58
   0   0  -5    0.03    0.56
   0   0   5    0.67    0.77
   0   0  -6 1316.30   93.79
   0   0   6 1324.23   93.79
   0   0  -6 1344.20   93.81
   0   0   6 1328.33   93.79
   0   0  -6 1279.15   93.67
   0   0  -6 1288.82   93.78
   0   0  -6 1352.85   93.69
   0   0   6 1280.59   93.79
   0   0   6 1336.46   93.89
   0   0   6 1346.82   93.88
   0   0   7    0.66    0.93
   0   0   7    0.89    0.71
   0   0  -7    1.24    0.65
   0   0  -7    1.02    0.74
   0   0  -7    0.38    0.41
   0   0  -7    0.58    0.45
   0   0   7    0.38    0.75
   0   0   7    1.25    0.75
   0   0  -7    1.33    0.70
   0   0   7    1.25    0.87
   0   0   8    5.28    0.95
   0   0  -8    5.38    0.64
   0   0  -8    4.99    0.62
   0   0  -8    4.02    0.88
   0   0   8    4.70    1.12
   0   0   8    5.07    1.15
   0   0  -8    4.76    1.12
   0   0   8    4.24    0.92
   0   0  -8    5.11    0.95
   0   0  -8    5.10    0.93
   0   0   8    4.74    0.91
   0   0   9    0.61    0.55
   0   0   9   -0.06    0.78
   0   0  -9    0.60    0.41
   0   0  -9    0.03    0.76
   0   0  -9    0.49    0.43
   0   0  -9    0.52    0.36
   0   0  -9    0.40    0.35
   0   0   9    0.28    1.00
   0   0  -9    0.29    1.02
   0   0  -9    0.43    0.40
   0   0  -9    0.55    0.48
   0   0  -9    0.35    0.46
   0   0   9    0.69    0.93
   0   0   9    0.30    0.78
   0   0  -9    0.50    0.70
   0   0  -9   -0.12    0.72
   0   0   9    0.33    0.81
   0   0  10  376.05   18.30
   0   0  10  255.71   18.56
   0   0 -10  244.45   18.58
   0   0 -10  248.21   18.57
   0   0  10  247.15   18.59
   0   0 -10  266.36   18.20
   0   0  10  253.64   18.75
   0   0 -10  263.67   18.76
   0   0  10  264.28   18.75
   0   0 -10  268.06   18.80
   0   0 -10  262.97   18.21
   0   0 -10  255.69   18.23
   0   0 -10  266.06   18.23
   0   0 -10  268.37   18.19
   0   0 -10  252.65   18.20
   0   0 -10  256.00   18.56
   0   0 -10  160.68   18.25
   0   0  10  260.75   18.60
   0   0 -10  169.56   18.25
   0   0 -10  272.58   18.20
   0   0  11    1.18    0.61
   0   0 -11    0.38    0.39
   0   0  11    1.10    0.87
   0   0 -11    0.41    0.83
   0   0 -11    0.21    0.32
   0   0 -11    0.92    0.40
   0   0 -11    1.31    0.40
   0   0 -11    1.18    0.44
   0   0 -11    1.34    0.54
   0   0 -11    0.58    0.53
   0   0 -11    0.95    0.39
   0   0 -11    0.79    0.48
   0   0  11    1.31    1.10
   0   0 -11    1.47    0.82
   0   0  11    0.62    0.78
   0   0 -11    1.70    0.87
   0   0 -12   90.95    6.39
   0   0 -12   86.47    6.39
   0   0  12   72.91    6.91
   0   0 -12   70.52    6.75
   0   0 -12   84.97    6.36
   0   0 -12   88.66    6.37
   0   0 -12   62.36    6.73
   0   0  12   70.65    6.97
   0   0 -13    0.89    0.61
   0   0 -13    0.18    0.50
   0   0 -13    0.01    0.51
   0   0  13    0.21    0.68
   0   0 -13    0.18    0.51
   0   0 -14   38.85    3.20
   0   0  14   46.50    3.22
   0   0  14   46.53    3.22
   0   0 -14   41.45    3.22
   0   0 -14   41.99    3.25
   0   0 -14   38.06    3.23
   0   0 -15    0.14    0.59
   0   0  15    0.57    0.55
   0   0 -15    0.46    0.67
   0   0 -15   -0.26    0.58
   0   0  15   -0.10    0.56
   0   0  16   33.40    2.50
   0   0  16   34.10    2.51
   0   0 -16   30.82    2.51
   0   0 -16   32.69    2.58
   0   0 -16   31.87    2.55
   0   0 -17   -0.32    0.66
   0   0  17    0.32    0.60
   0   0 -17    0.39    0.71
   0   0 -17    0.25    0.61
   0   0  17    0.19    0.61
   0   0 -18    1.57    0.66
   0   0  18    1.86    0.64
   0   0 -18    2.11    0.77
   0   0  18    1.37    0.64
   0   0 -18    1.77    0.65
   0   0  19   -0.47    0.60
   0   0 -19    0.19    0.69
   0   0  19   -0.24    0.60
   0   0 -19    0.13    0.57
   0   0  20    0.66    0.57
   0   0 -20    0.87    0.65
   0   0 -20    1.29    0.54
   0   0  20    1.18    0.59
   0   0  21    0.04    0.51
   0   0 -21   -0.55    0.57
   0   0 -21   -0.13    1.05
   0   0  21    0.48    0.50
   0   0 -21    0.07    0.45
   0   0 -22    6.94    0.72
   0   0  22    8.32    0.73
   0   0 -22    3.86    1.02
   0   0  22    8.19    0.73
   0   0 -22    3.56    0.77
   0   0 -23   -0.43    0.52
   0   0  23    0.35    0.57
   0   0  23    0.78    0.57
   0   1   0    0.19    0.20
   0   1   0    0.02    0.23
   0  -1   0   -0.01    0.21
   0  -1   0    0.00    0.19
   0   1   0   -0.02    0.27
   0   1   1   89.00    7.13
   0  -1  -1   82.70    7.13
   0   1   1  104.41    7.11
   0   1  -1   93.76    7.14
   0   1   1  104.57    7.08
   0   1   1   98.60    7.08
   0  -1   1  102.10    7.12
   0   1  -1  102.61    7.08
   0   1  -1  107.66    7.08
   0  -1  -1   82.82    7.11
   0   1   1   93.34    7.12
   0   1  -1   98.11    7.14
   0  -1   1  101.10    7.13
   0   1  -1   96.58    7.12
   0  -1   1   90.49    7.15
   0   1   1  106.87    7.08
   0   1  -2   74.61    5.29
   0  -1   2   75.87    5.28
   0  -1   2   73.84    5.30
   0   1   2   73.36    5.26
   0   1   2   78.26    5.25
   0   1  -2   74.67    5.21
   0   1   2   73.15    5.22
   0   1   2   66.65    5.17
   0   1  -2   74.38    5.22
   0  -1   2   64.74    5.29
   0  -1   2   74.69    5.25
   0   1   2   75.05    5.22
   0   1   2   75.72    5.23
   0   1  -2   71.26    5.28
   0   1  -2   71.99    5.24
   0   1  -3   75.36    5.55
   0   1   3   80.56    5.51
   0   1  -3   77.89    5.55
   0  -1   3   74.80    5.56
   0   1   3   71.12    5.51
   0  -1   3   61.98    5.50
   0   1   3   75.54    5.46
   0   1  -3   75.21    5.46
   0   1  -3   76.61    5.46
   0   1   3   76.64    5.46
   0  -1   3   79.83    5.54
   0   1   3   78.51    5.46
   0  -1   3   73.03    5.48
   0   1  -4   32.71    2.35
   0   1  -4   34.09    2.37
   0  -1   4   29.24    2.33
   0  -1   4   29.21    2.33
   0   1   4   24.48    2.24
   0   1   4   23.21    2.24
   0   1  -4   32.00    2.19
   0   1   4   23.46    2.17
   0   1   4   24.43    2.17
   0  -1   4   34.12    2.30
   0  -1   4   33.08    2.22
   0  -1  -4   26.09    2.19
   0   1  -4   27.67    2.16
   0   1   4   23.67    2.17
   0   1  -4   32.27    2.20
   0  -1   5  502.20   37.43
   0   1  -5  562.67   37.44
   0   1   5  526.64   37.39
   0   1  -5  533.44   37.44
   0   1   5  531.88   37.39
   0  -1   5  500.84   37.44
   0   1   5  518.82   37.33
   0   1  -5  538.18   37.32
   0  -1  -5  513.21   37.17
   0   1  -5  534.85   37.33
   0   1  -5  512.89   37.37
   0   1   5  527.93   37.31
   0   1  -5  528.82   37.30
   0   1   5  512.10   37.32
   0  -1   5  555.59   37.40
   0   1   6   31.20    2.52
   0  -1   6   33.95    2.60
   0  -1  -6   30.55    2.50
   0   1  -6   29.56    2.57
   0   1  -6   31.88    2.60
   0   1   6   32.69    2.55
   0  -1   6   30.70    2.56
   0  -1  -6   30.80    2.56
   0   1   6   32.39    2.43
   0   1  -6   27.58    2.38
   0  -1  -6   27.32    2.16
   0   1  -6   29.84    2.35
   0  -1  -6   35.40    2.45
   0   1  -6   30.72    2.41
   0   1  -6   31.76    2.47
   0  -1   6   27.33    2.53
   0   1   6   31.40    2.42
   0   1   6   28.41    2.40
   0   1  -6   29.44    2.34
   0  -1  -7    5.39    1.04
   0   1  -7    7.90    1.20
   0  -1  -7    3.68    0.45
   0   1  -7    7.39    0.89
   0   1  -7    7.74    0.82
   0  -1   7    8.26    1.18
   0   1   7    4.20    0.87
   0   1   7    4.47    1.07
   0  -1   7    8.34    1.21
   0  -1  -7    5.60    1.15
   0   1   7    4.83    1.01
   0   1  -7    6.19    1.16
   0   1  -7    7.50    0.95
   0   1   7    4.22    0.89
   0   1  -7    8.51    1.03
   0   1  -7    7.76    0.79
   0  -1   7    6.53    1.02
   0   1   7    4.24    0.85
   0  -1  -7    5.43    0.91
   0  -1   8   21.88    2.24
   0   1  -8   21.35    1.97
   0   1   8   25.11    2.12
   0   1   8   24.81    2.16
   0   1  -8   24.34    2.19
   0  -1  -8   28.66    2.21
   0   1  -8   23.24    2.12
   0   1   8   24.30    2.15
   0   1  -8   22.71    2.01
   0   1  -8   23.69    2.10
   0   1   8   24.23    2.32
   0  -1   8   24.60    2.34
   0  -1   8   23.59    2.36
   0  -1  -8   26.74    2.30
   0   1  -8   25.97    2.37
   0   1   8   24.83    2.29
   0  -1  -8   25.69    2.37
   0   1  -9   26.31    2.03
   0  -1   9   33.59    2.15
   0  -1  -9   34.92    2.51
   0   1   9   27.91    2.44
   0   1  -9   24.88    2.38
   0  -1   9   26.44    2.50
   0   1   9   27.19    2.39
   0   1  -9   27.49    2.46
   0  -1   9   24.79    2.62
   0   1   9   29.36    2.59
   0  -1   9   25.53    2.59
   0   1   9   27.83    2.63
   0  -1  -9   31.19    2.70
   0  -1  -9   30.15    2.62
   0   1  -9   27.30    2.05
   0  -1  -9   29.38    2.06
   0   1  -9   23.96    2.06
   0   1  -9   25.73    2.07
   0  -1  -9   29.85    2.09
   0  -1  -9   27.52    2.08
   0  -1  -9   30.31    2.03
   0  -1  -9   27.84    2.06
   0   1  -9   25.27    2.21
   0   1   9   30.35    2.46
   0   1  -9   27.74    2.39
   0   1  -9   17.65    2.18
   0   1  -9   27.00    2.03
   0   1 -10   30.77    2.41
   0  -1 -10   35.44    2.42
   0   1  10   53.22    2.55
   0  -1  10   37.99    2.53
   0  -1 -10   28.42    2.80
   0   1 -10   35.60    2.92
   0  -1  10   26.80    2.85
   0   1  10   35.47    2.84
   0   1  10   31.45    2.84
   0   1 -10   28.93    2.78
   0  -1  10   27.02    3.00
   0   1  10   32.83    3.03
   0   1  10   34.37    3.03
   0  -1 -10   34.89    3.13
   0  -1  10   30.75    3.01
   0  -1 -10   34.43    3.01
   0  -1 -10   35.51    2.45
   0   1 -10   29.65    2.42
   0   1 -10   31.30    2.45
   0  -1 -10   36.01    2.48
   0  -1 -10   33.78    2.47
   0   1 -10   26.82    2.44
   0  -1 -10   36.45    2.42
   0  -1 -10   33.54    2.43
   0  -1  10   31.57    3.00
   0   1  10   33.67    2.85
   0   1 -10   20.37    2.54
   0   1 -10   29.21    2.77
   0   1 -10   26.60    2.58
   0   1 -10   31.60    2.41
   0   1 -11  223.28   15.10
   0  -1 -11  208.73   15.09
   0   1  11  317.67   15.21
   0  -1  11  284.47   15.21
   0  -1  11  202.49   15.58
   0   1  11  185.17   15.44
   0   1 -11  191.17   15.49
   0  -1 -11  166.68   15.45
   0   1  11  187.01   15.51
   0   1 -11  145.87   15.42
   0  -1 -11  182.58   15.50
   0  -1 -11  181.54   15.59
   0  -1  11  203.44   15.73
   0   1  11  182.90   15.61
   0  -1 -11  215.80   15.12
   0   1 -11  214.41   15.11
   0   1 -11  205.51   15.12
   0   1 -11  229.16   15.13
   0  -1 -11  212.12   15.14
   0  -1 -11  208.78   15.13
   0  -1 -11  215.40   15.09
   0   1 -11  206.48   15.10
   0  -1 -11  196.68   15.10
   0   1 -11  175.86   15.25
   0   1 -11  124.94   15.20
   0  -1  11  198.01   15.65
   0   1 -11  206.06   15.50
   0   1 -11  230.50   15.10
   0  -1  12   13.09    2.21
   0   1  12   17.10    2.20
   0   1 -12   18.65    1.52
   0  -1 -12   21.30    1.56
   0  -1 -12   19.94    1.59
   0   1 -12   17.45    1.55
   0   1 -12   15.34    1.54
   0  -1 -12   22.45    1.59
   0  -1 -12   20.05    1.51
   0  -1 -12   19.22    1.53
   0   1 -12   16.35    1.51
   0  -1  12   16.01    2.06
   0  -1  12   22.17    1.67
   0   1  12   31.84    1.69
   0  -1 -12   20.90    1.52
   0  -1 -12   17.50    2.01
   0  -1  12   12.92    2.09
   0   1 -12   15.19    1.94
   0   1 -13    8.89    0.96
   0   1 -13   10.89    1.00
   0  -1 -13    9.15    1.03
   0  -1 -13    9.37    0.97
   0   1  13   11.10    0.93
   0  -1 -13    9.17    0.94
   0   1 -13    8.71    0.91
   0   1  13   10.99    0.93
   0  -1  13   12.18    1.11
   0  -1 -13    9.07    0.89
   0  -1 -13   10.24    0.97
   0   1 -13    9.43    0.92
   0   1  14  107.52    7.12
   0   1 -14   88.65    7.09
   0   1 -14   90.59    7.10
   0  -1 -14   95.53    7.12
   0   1  14  110.22    7.12
   0  -1  14  120.99    7.24
   0   1 -14   87.72    7.12
   0   1 -14   98.74    7.14
   0  -1 -14   98.12    7.16
   0  -1 -14  100.25    7.15
   0   1  15   17.96    1.51
   0   1 -15   17.37    1.47
   0   1 -15   18.06    1.51
   0  -1 -15   17.75    1.53
   0   1  15   17.72    1.51
   0  -1  15   24.55    1.70
   0  -1 -15   16.17    1.59
   0   1 -15   18.70    1.56
   0   1 -15   18.71    1.56
   0  -1 -15   16.86    1.55
   0   1 -16   32.86    2.74
   0   1  16   38.81    2.79
   0   1 -16   35.41    2.78
   0  -1 -16   35.69    2.81
   0   1 -16   36.69    2.83
   0   1 -16   36.09    2.82
   0  -1 -16   40.07    2.84
   0  -1 -16   37.59    2.86
   0   1  16   38.92    2.80
   0  -1 -17    1.79    0.78
   0   1 -17    2.21    0.75
   0   1  17    1.95    0.66
   0  -1 -17    1.35    0.65
   0   1 -17    2.32    0.63
   0   1 -17    1.54    0.65
   0  -1 -17    1.80    0.71
   0   1  17    1.88    0.66
   0   1 -18    0.82    0.72
   0  -1 -18    1.33    0.76
   0  -1 -18    0.97    0.63
   0   1 -18    0.88    0.58
   0   1  18    1.52    0.63
   0   1 -18    0.75    0.64
   0   1  18    1.35    0.64
   0   1  19   -0.01    0.43
   0   1  19    0.36    0.61
   0   1 -19   -0.49    0.55
   0  -1 -19   -0.41    0.59
   0   1  19   -0.14    0.59
   0   1 -19    0.46    0.67
   0  -1 -19    0.27    0.70
   0   1 -20    0.41    0.64
   0  -1 -20    1.35    0.68
   0   1  20    0.09    0.38
   0   1  20    0.03    0.56
   0  -1 -20    0.35    0.56
   0   1 -20    0.54    0.49
   0  -1 -20    0.32    1.17
   0   1  20    0.51    0.57
   0  -1 -21   -0.12    0.57
   0   1 -21   -0.39    0.53
   0   1  21    0.40    0.30
   0  -1 -21    0.08    0.62
   0   1  21    0.20    0.53
   0   1 -21   -0.55    0.42
   0  -1 -21   -0.07    0.47
   0  -1 -21   -0.38    1.01
   0   1  21    0.55    0.53
   0  -1 -22    0.22    0.40
   0   1 -22   -0.18    0.44
   0  -1 -22    0.28    0.46
   0   1 -22    0.55    0.88
   0  -1 -22    0.08    0.75
   0   1  22    0.43    0.44
   0   1  22    0.11    0.44
   0   1  23    1.24    0.58
   0   1  23    1.62    0.59
   0   1 -23    0.83    0.51
   0  -1 -23    0.30    0.57
   0  -2   0   47.21    3.83
   0   2   0   53.02    3.83
   0   2   0   58.68    3.86
   0   2   0   51.20    3.89
   0   2   1    2.73    0.73
   0   2  -1    1.76    0.30
   0  -2  -1    2.12    0.47
   0   2   1    2.54    0.29
   0  -2  -1    2.39    0.29
   0   2   1    2.37    0.51
   0   2  -1    2.40    0.47
   0  -2   1    1.59    0.56
   0   2  -1    2.80    0.30
   0   2   1    2.66    0.58
   0  -2  -1    2.39    0.30
   0   2  -1    2.27    0.57
   0   2   1    2.78    0.45
   0   2  -1    2.46    0.66
   0   2  -1    2.21    0.70
   0   2   1    3.20    0.29
   0  -2  -2   13.99    1.21
   0   2  -2   15.00    1.37
   0   2   2   12.96    1.26
   0   2   2   13.64    1.33
   0   2   2   14.16    1.17
   0   2  -2   15.87    1.17
   0   2   2   10.85    1.16
   0  -2   2   18.41    1.18
   0  -2  -2   13.77    1.16
   0  -2   2   14.34    1.45
   0  -2  -2   14.66    1.18
   0   2  -2   16.32    1.17
   0   2   2   13.31    1.30
   0   2  -2   15.55    1.39
   0  -2  -2   14.65    1.17
   0   2   2   14.60    1.17
   0  -2   2   17.61    1.18
   0   2  -2   15.05    1.32
   0  -2   2   16.04    1.33
   0   2   3 9774.14  660.33
   0   2   3 9839.30  660.29
   0  -2  -3 9465.28  660.35
   0  -2   3 8527.66  660.35
   0   2  -3 9486.15  660.36
   0  -2  -3 9247.23  660.28
   0   2   3 9311.52  660.25
   0   2  -3 8858.49  660.24
   0  -2  -3 9671.86  660.25
   0  -2   3 9999.00  660.26
   0   2   3 8468.91  660.20
   0   2  -3 9094.74  660.25
   0  -2  -3 9490.23  660.31
   0  -2   3 9754.74  660.37
   0  -2  -3 9766.53  660.26
   0   2  -3 9394.22  660.35
   0  -2   3 9244.19  660.32
   0   2   3 9731.56  660.29
   0  -2   3 9879.03  660.26
   0   2  -3 8356.85  660.30
   0   2   3 9125.81  660.25
   0   2   4  119.18    7.60
   0   2   4  108.76    7.60
   0  -2  -4  118.79    7.67
   0  -2   4   94.61    7.64
   0  -2  -4  119.40    7.58
   0   2  -4   89.82    7.60
   0   2   4   98.61    7.39
   0  -2   4   90.70    7.51
   0   2   4  118.61    7.53
   0  -2  -4  112.80    7.53
   0   2  -4   86.70    7.48
   0  -2   4   93.88    7.51
   0   2  -4   92.07    7.50
   0   2   4  121.02    7.56
   0  -2  -4  125.02    7.60
   0  -2   4   95.45    7.63
   0  -2  -4  117.50    7.54
   0  -2   4   90.51    7.57
   0   2   4  117.30    7.54
   0   2   5  231.08   16.72
   0  -2  -5  224.27   16.69
   0  -2  -5  224.78   16.76
   0   2   5  217.64   16.71
   0  -2   5  245.39   16.82
   0   2  -5  247.13   16.80
   0   2  -5  231.71   16.65
   0   2   5  222.83   16.65
   0  -2   5  247.66   16.68
   0  -2  -5  229.35   16.65
   0  -2  -5  232.50   16.67
   0  -2   5  248.59   16.68
   0  -2  -5  255.45   16.72
   0  -2   5  227.47   16.79
   0  -2   5  233.67   16.72
   0   2   5  225.03   16.66
   0   2  -5  227.93   16.66
   0   2  -5  221.92   16.68
   0   2   5  220.85   16.65
   0   2  -6  110.89    8.57
   0   2   6  116.44    8.51
   0  -2   6  117.77    8.60
   0  -2  -6  118.60    8.57
   0  -2  -6  112.26    8.47
   0   2   6  118.72    8.52
   0   2   6  113.98    8.43
   0  -2  -6  120.67    8.45
   0   2  -6  105.31    8.41
   0   2  -6  114.08    8.42
   0   2  -6  111.98    8.51
   0  -2  -6  135.11    8.50
   0   2   6  115.40    8.42
   0  -2   6  107.26    8.54
   0  -2   6  113.47    8.43
   0  -2   6  113.94    8.44
   0  -2  -6  119.90    8.43
   0   2  -6  111.90    8.40
   0   2   6  113.17    8.43
   0   2  -7    2.56    1.04
   0  -2   7    3.75    1.12
   0   2   7    0.96    0.80
   0  -2  -7    2.23    1.01
   0   2   7    2.58    0.74
   0   2  -7    2.17    0.72
   0  -2   7    2.79    0.77
   0  -2  -7    2.01    0.75
   0  -2   7    2.42    0.72
   0   2   7    2.04    0.73
   0   2  -7    1.81    0.69
   0   2   7    1.66    0.90
   0  -2  -7    2.56    0.85
   0  -2  -7    1.87    0.73
   0  -2  -7    2.68    0.81
   0   2   7    1.54    0.72
   0  -2   7    1.73    1.00
   0   2  -7    2.05    0.90
   0   2  -7    2.20    0.67
   0   2  -7    2.28    0.73
   0   2   8   22.07    2.13
   0  -2  -8   23.78    2.26
   0  -2  -8   22.21    2.12
   0  -2   8   22.64    2.31
   0   2  -8   22.42    2.25
   0   2   8   21.99    2.13
   0  -2  -8   20.44    1.72
   0  -2  -8   22.38    1.74
   0  -2  -8   22.67    1.68
   0   2   8   19.57    2.00
   0   2   8   21.47    1.98
   0   2  -8   21.68    2.09
   0   2  -8   22.26    2.02
   0  -2   8   23.06    2.06
   0   2  -8   21.29    1.94
   0  -2  -8   23.79    2.06
   0  -2  -8   27.41    2.13
   0  -2   8   21.97    2.20
   0   2  -8   22.17    1.99
   0  -2   8   20.05    2.19
   0   2   8   21.68    2.02
   0  -2  -8   22.88    2.03
   0  -2   8   22.81    2.05
   0   2  -8   21.60    1.97
   0  -2   8   26.35    1.74
   0  -2  -9   52.16    3.69
   0   2  -9   53.71    3.69
   0  -2   9   53.77    4.32
   0   2   9   52.95    4.23
   0  -2   9   48.85    4.27
   0   2   9   48.53    4.16
   0  -2  -9   49.18    4.15
   0   2  -9   49.61    4.26
   0  -2  -9   51.80    4.27
   0   2  -9   48.81    3.69
   0  -2  -9   49.26    3.71
   0  -2  -9   47.65    3.72
   0   2  -9   50.35    3.72
   0  -2  -9   51.20    3.73
   0  -2  -9   50.25    3.69
   0  -2  -9   50.97    4.07
   0   2  -9   53.60    4.15
   0  -2  -9   41.11    4.02
   0   2   9   48.84    4.05
   0  -2   9   51.96    4.09
   0  -2   9   46.50    4.16
   0   2  -9   51.03    4.04
   0   2   9   48.71    3.98
   0  -2  -9   48.81    3.70
   0  -2   9   57.06    3.79
   0   2  -9   50.29    4.03
   0   2   9   51.77    4.07
   0   2  -9   44.80    3.95
   0  -2   9   51.69    4.06
   0  -2  -9   50.78    4.04
   0   2  -9   49.45    3.94
   0  -2   9   52.36    4.25
   0   2  -9   53.56    3.69
   0  -2  -9   53.39    3.69
   0  -2 -10   15.06    1.09
   0   2 -10   14.12    1.09
   0  -2 -10   13.52    1.12
   0  -2  10   14.68    1.26
   0   2 -10   12.85    1.09
   0  -2 -10   13.73    1.14
   0  -2 -10   12.41    1.16
   0   2 -10   14.42    1.15
   0  -2 -10   14.82    1.17
   0   2 -10   11.90    1.12
   0  -2 -10   13.81    1.09
   0  -2  10   13.51    1.72
   0   2  10   12.76    1.56
   0   2  10   13.47    1.47
   0  -2  10   13.83    1.59
   0  -2 -10   12.88    1.57
   0   2 -10   13.19    1.54
   0   2 -10   12.69    1.58
   0  -2 -10   12.09    1.55
   0  -2 -10   14.79    1.86
   0   2  10   13.04    1.67
   0  -2  10   11.18    1.78
   0  -2 -10   13.19    1.65
   0   2 -10    9.09    1.32
   0   2  10   13.56    1.53
   0   2  10   12.80    1.71
   0  -2  10   13.50    1.58
   0  -2  10   13.33    1.74
   0  -2 -10   12.84    1.52
   0   2 -10   13.47    1.39
   0   2 -10   13.48    1.49
   0  -2 -10   14.65    1.09
   0   2 -10   13.46    1.09
   0  -2 -11    0.56    0.46
   0  -2  11    0.90    0.66
   0   2 -11    0.03    0.55
   0  -2  11    0.05    0.98
   0  -2 -11   -0.30    0.82
   0   2 -11    0.41    0.60
   0  -2  11    0.06    1.12
   0   2  11    0.30    0.92
   0   2 -11    0.13    0.43
   0  -2 -11    0.82    0.51
   0  -2 -11    0.25    0.53
   0   2 -11    0.21    0.46
   0  -2 -11    0.09    0.56
   0   2 -11    0.48    0.53
   0  -2 -11    0.47    0.41
   0  -2 -11    0.40    0.78
   0  -2  11    0.92    1.05
   0  -2 -11    0.62    0.98
   0   2 -11   -0.04    0.75
   0   2  11    1.70    0.87
   0   2 -11   -0.28    0.78
   0  -2  11    0.04    0.87
   0  -2 -11    0.76    0.84
   0   2  12    8.01    1.57
   0  -2 -12   11.30    1.05
   0   2 -12   11.47    0.98
   0  -2 -12   10.91    1.09
   0   2 -12   11.99    1.04
   0   2 -12   10.60    1.02
   0  -2 -12   11.61    1.07
   0  -2 -12   10.81    0.97
   0   2 -12   11.44    0.99
   0  -2  12   12.50    1.70
   0  -2  12   14.63    1.19
   0  -2 -12   11.08    1.00
   0   2 -12    9.27    1.44
   0  -2 -12    7.46    1.40
   0   2 -13    1.12    0.49
   0  -2 -13    0.90    0.55
   0   2 -13    0.79    0.54
   0  -2 -13    0.81    0.61
   0   2 -13    0.52    0.57
   0  -2 -13    0.42    0.62
   0   2 -13    1.28    0.51
   0   2  13    1.17    0.51
   0  -2  13    1.94    0.50
   0  -2  13    1.42    0.73
   0  -2  13    1.10    0.50
   0   2  13    1.02    0.51
   0  -2 -13    1.27    0.52
   0   2 -14    0.53    0.51
   0  -2 -14    1.11    0.59
   0  -2 -14    1.77    0.66
   0   2 -14    0.98    0.54
   0  -2 -14    2.16    0.71
   0   2 -14    1.39    0.65
   0   2 -14    1.31    0.52
   0   2  14    2.03    0.57
   0  -2  14    1.65    0.57
   0  -2  14    1.71    0.77
   0  -2  14    1.01    0.53
   0   2  14    2.06    0.56
   0  -2 -14    1.94    0.57
   0  -2 -15    3.44    0.76
   0   2 -15    3.86    0.68
   0  -2 -15    4.05    0.85
   0   2 -15    4.89    0.77
   0   2 -15    3.67    0.63
   0   2 -15    4.18    0.65
   0  -2 -15    3.33    0.74
   0  -2  15    4.63    0.69
   0   2  15    3.80    0.69
   0  -2  15    4.65    0.87
   0   2  15    3.85    0.68
   0  -2  15    4.78    0.67
   0   2  16   33.71    2.46
   0  -2  16   31.33    2.45
   0   2 -16   27.48    2.40
   0  -2  16   33.39    2.46
   0   2  16   35.70    2.47
   0   2 -16   27.60    2.46
   0  -2 -16   34.11    2.54
   0   2 -16   30.42    2.49
   0  -2 -16   36.18    2.54
   0  -2  16   36.59    2.62
   0  -2 -16   33.75    2.49
   0   2 -16   29.11    2.43
   0   2  17   11.17    1.05
   0  -2  17   12.09    1.08
   0  -2  17   10.45    1.06
   0   2  17    9.85    1.04
   0  -2 -17   10.97    1.14
   0   2 -17   10.13    1.05
   0  -2 -17   10.31    1.18
   0   2 -17   10.33    1.09
   0  -2 -17   10.16    1.09
   0   2 -17   10.14    1.02
   0   2 -18   -0.22    0.56
   0  -2 -18   -0.73    0.78
   0   2 -18   -0.92    0.70
   0   2 -18    0.10    0.53
   0  -2 -18    0.53    0.63
   0  -2 -18    0.51    1.38
   0  -2  18   -0.32    0.62
   0   2  18   -0.29    0.62
   0  -2  18   -0.59    0.62
   0   2  18    0.60    0.60
   0   2 -19    8.21    0.90
   0  -2 -19    7.85    0.95
   0   2  19    5.99    0.74
   0   2  19    7.89    0.85
   0  -2  19    7.22    0.87
   0   2 -19    5.51    0.77
   0  -2 -19    6.54    0.84
   0   2  19    7.83    0.84
   0  -2  19    7.51    0.85
   0  -2 -19    5.91    1.48
   0   2 -20    4.88    0.74
   0  -2 -20    5.82    0.81
   0   2  20    3.50    0.56
   0   2  20    5.47    0.70
   0  -2  20    4.57    0.70
   0   2 -20    4.30    0.60
   0  -2 -20    4.94    0.68
   0  -2  20    4.53    0.69
   0   2  20    5.20    0.70
   0  -2 -20    3.02    1.25
   0   2  21    3.87    0.58
   0  -2  21    3.61    0.60
   0   2  21    2.72    0.46
   0  -2 -21    4.04    0.66
   0   2 -21    3.47    0.60
   0  -2  21    4.05    0.61
   0   2  21    3.44    0.59
   0  -2 -21    3.37    0.59
   0  -2 -21    1.10    0.97
   0  -2  22    0.47    0.42
   0   2  22    0.51    0.42
   0   2 -22    0.01    0.41
   0  -2 -22    0.64    0.45
   0   2  22    0.29    0.24
   0  -2 -22    0.17    0.39
   0   2 -22    0.44    0.90
   0   2  22    0.61    0.42
   0  -2  22    0.49    0.43
   0  -2 -23    0.45    0.58
   0  -2  23   -0.12    0.43
   0   2  23   -0.18    0.59
   0  -2  23    0.04    0.44
   0  -3   0    0.69    0.59
   0   3   0    0.30    0.48
   0   3   0    0.14    0.76
   0   3   0    0.27    0.70
   0   3   0    0.22    0.57
   0   3   1   43.70    3.57
   0  -3  -1   45.92    3.40
   0  -3   1   45.67    3.48
   0   3   1   44.66    3.42
   0   3  -1   44.18    3.43
   0   3   1   47.13    3.43
   0   3  -1   46.23    3.56
   0   3   1   45.58    3.50
   0   3  -1   46.06    3.57
   0  -3  -1   48.10    3.46
   0   3  -1   45.17    3.48
   0  -3  -2    7.25    0.78
   0   3   2    7.05    0.87
   0   3   2    6.94    1.02
   0   3  -2    6.58    1.04
   0   3  -2    7.40    0.65
   0  -3  -2    6.48    0.64
   0   3   2    7.27    0.66
   0  -3   2    7.84    0.66
   0  -3   2    7.90    0.95
   0   3   2    7.56    0.77
   0  -3   2    6.97    0.96
   0   3  -2    5.02    0.93
   0   3   2    7.08    0.64
   0  -3  -2    7.39    0.81
   0   3  -2    4.99    1.04
   0   3  -2    7.05    1.07
   0  -3  -2    6.95    0.65
   0   3   2    5.84    0.94
   0  -3  -2    7.19    0.92
   0   3  -2    7.20    0.66
   0  -3   2    8.09    0.68
   0  -3  -3  346.35   26.12
   0   3   3  347.86   26.20
   0  -3  -3  382.09   26.28
   0  -3   3  372.47   26.21
   0   3   3  362.35   26.16
   0   3  -3  358.84   26.25
   0   3   3  355.42   26.08
   0   3  -3  360.39   26.08
   0  -3  -3  352.27   26.09
   0  -3   3  392.63   26.24
   0   3   3  308.63   26.07
   0  -3   3  420.77   26.11
   0   3   3  370.21   26.19
   0  -3  -3  367.97   26.10
   0   3  -3  339.42   26.21
   0   3  -3  364.09   26.08
   0  -3  -3  374.60   26.21
   0  -3   3  419.64   26.11
   0   3  -3  363.02   26.26
   0   3   3  376.15   26.09
   0  -3   3  354.66   26.23
   0  -3  -3  377.15   26.09
   0   3   4   92.71    7.41
   0  -3   4  104.00    7.46
   0  -3  -4  102.09    7.35
   0  -3  -4   95.59    7.50
   0   3   4   93.09    7.37
   0   3  -4  102.94    7.51
   0  -3   4  117.80    7.35
   0   3   4   86.46    7.24
   0   3   4   97.97    7.31
   0  -3   4  107.90    7.48
   0  -3  -4  103.65    7.31
   0   3  -4  102.79    7.30
   0  -3  -4  108.05    7.33
   0  -3   4  102.58    7.55
   0   3   4   99.37    7.31
   0  -3   4  113.19    7.34
   0   3  -4  104.24    7.32
   0   3  -4   95.27    7.49
   0  -3  -4   98.91    7.25
   0   3   4  101.33    7.39
   0  -3   4   96.06    7.45
   0  -3  -4  105.09    7.42
   0  -3  -5 1052.95   73.61
   0   3   5 1048.38   73.52
   0  -3   5 1065.87   73.58
   0   3   5 1049.22   73.51
   0   3  -5 1003.91   73.59
   0  -3  -5 1054.04   73.47
   0  -3   5 1131.66   73.60
   0   3   5 1068.37   73.44
   0  -3  -5 1140.57   73.46
   0   3   5  847.10   73.28
   0  -3   5 1192.95   73.48
   0   3  -5 1067.66   73.43
   0  -3  -5 1205.06   73.56
   0   3   5 1067.28   73.45
   0  -3  -5 1162.46   73.47
   0   3   5 1063.93   73.49
   0  -3   5 1178.61   73.48
   0  -3   5 1080.42   73.57
   0   3  -5 1081.13   73.44
   0  -3   5 1050.54   73.65
   0  -3  -6   70.28    6.14
   0   3   6   72.47    6.04
   0  -3   6   86.89    6.18
   0  -3  -6   66.51    5.98
   0   3  -6   86.99    6.22
   0   3   6   71.60    6.03
   0  -3  -6   79.42    5.99
   0  -3   6   90.99    6.19
   0   3   6   71.39    5.95
   0  -3   6   94.94    6.03
   0   3  -6   88.73    5.99
   0  -3  -6   83.93    6.07
   0  -3   6   83.85    6.23
   0  -3   6   87.28    6.12
   0  -3  -6   76.84    5.99
   0   3   6   71.84    5.96
   0   3  -6   91.48    6.01
   0  -3   6   96.56    6.05
   0   3   6   73.28    5.98
   0   3  -6   83.94    6.07
   0   3  -6   80.42    6.14
   0   3   7  423.87   30.78
   0  -3  -7  433.20   30.75
   0  -3   7  398.45   30.84
   0   3  -7  398.18   30.86
   0   3   7  424.36   30.78
   0  -3  -7  437.43   30.90
   0  -3   7  414.99   30.84
   0  -3   7  441.20   30.73
   0  -3  -7  457.44   30.73
   0   3  -7  403.08   30.67
   0   3   7  429.52   30.71
   0   3  -7  425.60   30.83
   0  -3  -7  528.25   30.84
   0   3  -7  404.47   30.68
   0  -3   7  409.26   30.88
   0  -3   7  430.09   30.73
   0   3  -7  398.84   30.73
   0  -3  -7  456.38   30.75
   0   3   7  433.91   30.70
   0   3   7  423.74   30.71
   0  -3  -8  180.00   13.40
   0  -3  -8  195.19   13.42
   0   3  -8  196.00   13.40
   0  -3  -8  173.82   13.40
   0   3  -8  199.67   13.67
   0   3   8  179.25   13.66
   0   3  -8  193.88   13.73
   0   3  -8  193.78   13.70
   0  -3   8  200.40   13.88
   0  -3  -8  196.49   13.71
   0  -3   8  210.31   13.74
   0  -3   8  208.14   13.74
   0   3  -8  199.38   13.84
   0   3  -8  201.90   13.69
   0  -3  -8  161.13   13.68
   0  -3  -8  195.65   13.72
   0  -3   8  198.21   13.90
   0   3   8  176.44   13.65
   0   3   8  179.69   13.63
   0  -3  -8  184.76   13.40
   0  -3  -8  176.65   13.70
   0  -3  -8  184.91   13.89
   0   3   8  179.27   13.75
   0   3   8  171.62   13.73
   0  -3   8  193.33   13.93
   0   3  -8  200.97   13.91
   0  -3   8  201.39   13.91
   0  -3  -9   60.08    3.87
   0   3  -9   54.49    3.87
   0  -3  -9   60.42    3.91
   0  -3   9   52.42    3.97
   0   3  -9   50.46    3.86
   0  -3  -9   56.66    3.87
   0  -3   9   57.58    3.92
   0  -3  -9   57.06    3.91
   0   3  -9   44.45    3.87
   0   3  -9   47.09    3.86
   0   3  -9   49.79    3.90
   0  -3  -9   54.89    3.92
   0  -3  -9   58.42    3.88
   0  -3  -9   53.51    4.29
   0   3   9   54.18    4.26
   0   3   9   56.82    4.20
   0   3  -9   48.90    4.33
   0  -3   9   44.93    4.38
   0  -3   9   51.91    4.26
   0  -3  -9   60.39    4.33
   0   3  -9   48.04    4.19
   0  -3   9   51.51    4.25
   0   3  -9   47.30    4.18
   0  -3  -9   60.85    4.32
   0   3  -9   49.38    4.19
   0   3  -9   47.37    4.22
   0   3   9   53.55    4.24
   0  -3   9   45.85    4.39
   0  -3  -9   57.19    4.34
   0   3   9   55.29    4.38
   0  -3   9   47.98    4.49
   0  -3  -9   57.29    4.55
   0   3   9   54.64    4.34
   0  -3   9   50.59    4.45
   0   3  -9   49.07    4.45
   0   3  10    0.87    0.89
   0  -3 -10    1.10    1.12
   0  -3  10    0.23    1.06
   0  -3 -10    1.16    0.49
   0   3 -10    0.92    0.40
   0   3 -10    1.05    0.44
   0   3 -10    1.20    0.51
   0  -3 -10    1.40    0.42
   0  -3 -10    0.69    0.57
   0  -3  10    0.51    1.06
   0   3  10    1.24    0.74
   0  -3 -10    1.33    0.81
   0   3 -10    0.69    0.71
   0   3 -10    0.94    0.72
   0  -3 -10    0.89    0.50
   0  -3  10    0.98    0.65
   0   3  10    1.87    1.03
   0  -3 -10    1.02    0.92
   0  -3 -10    1.47    0.84
   0   3 -10    1.39    0.74
   0  -3 -10    1.74    0.90
   0   3  10    0.79    0.79
   0  -3  10    1.26    0.84
   0   3 -10    0.69    0.76
   0  -3  11    5.97    0.61
   0   3  11    3.74    1.13
   0  -3 -11    5.03    0.70
   0   3 -11    5.67    0.60
   0   3 -11    4.49    0.63
   0   3 -11    5.75    0.70
   0  -3 -11    5.08    0.74
   0  -3 -11    5.36    0.61
   0  -3  11    5.05    1.36
   0   3 -11    4.60    0.94
   0  -3 -11    4.02    1.14
   0   3 -11    3.83    0.99
   0  -3 -11    4.47    1.08
   0  -3  11    5.49    0.80
   0  -3 -11    5.62    0.67
   0  -3  11    6.02    0.61
   0  -3 -12   20.29    2.53
   0   3  12   19.36    2.53
   0   3 -12   22.58    1.95
   0  -3 -12   24.99    2.01
   0  -3 -12   25.77    2.04
   0   3 -12   23.51    1.99
   0   3 -12   21.76    1.97
   0  -3 -12   28.33    2.05
   0  -3 -12   24.21    1.96
   0  -3  12   28.46    1.98
   0   3  12   28.97    1.98
   0  -3  12   28.89    2.12
   0   3  12   28.09    1.98
   0  -3  12   29.26    1.98
   0  -3 -12   26.02    1.99
   0   3 -13    4.87    0.62
   0  -3 -13    4.24    0.69
   0  -3 -13    4.49    0.74
   0   3 -13    4.43    0.64
   0  -3 -13    4.22    0.82
   0   3 -13    4.55    0.69
   0   3 -13    4.85    0.63
   0   3  13    3.85    0.63
   0  -3  13    5.69    0.65
   0  -3  13    4.82    0.87
   0   3  13    4.82    0.66
   0  -3  13    5.70    0.66
   0  -3 -13    3.97    0.68
   0   3 -14   16.25    1.59
   0   3 -14   19.93    1.66
   0  -3 -14   21.65    1.73
   0  -3 -14   23.70    1.72
   0  -3  14   19.00    1.60
   0   3  14   22.04    1.62
   0   3 -14   18.27    1.57
   0   3  14   21.57    1.62
   0  -3  14   20.05    1.60
   0  -3  14   21.30    1.78
   0  -3 -14   20.66    1.63
   0   3 -14   18.75    1.58
   0  -3 -14   19.97    1.67
   0  -3  15    1.27    0.80
   0   3 -15    1.67    0.56
   0  -3 -15    1.54    0.73
   0  -3 -15    1.05    0.76
   0   3 -15    1.40    0.66
   0   3 -15    0.78    0.53
   0   3 -15    1.27    0.51
   0  -3 -15    0.65    0.65
   0  -3 -15    0.76    1.33
   0  -3  15    1.18    0.58
   0   3  15    0.89    0.58
   0   3  15    0.90    0.59
   0  -3  15    1.10    0.58
   0  -3  16    7.09    1.01
   0   3 -16    5.67    0.84
   0  -3 -16    7.46    0.97
   0  -3 -16    7.18    0.89
   0   3 -16    5.61    0.73
   0  -3 -16    5.72    1.51
   0   3 -16    4.91    0.75
   0  -3  16    4.77    0.77
   0   3  16    7.23    0.81
   0   3  16    7.08    0.81
   0  -3  16    4.83    0.77
   0   3  17   23.75    1.76
   0  -3  17   17.27    1.71
   0  -3 -17   22.53    1.79
   0   3 -17   20.21    1.69
   0  -3 -17   17.62    2.30
   0   3 -17   20.07    1.71
   0   3 -17   23.18    1.77
   0  -3 -17   23.81    1.86
   0   3  17   23.54    1.75
   0  -3  17   17.65    1.71
   0  -3  17   26.82    1.94
   0   3 -18    1.15    0.54
   0   3 -18    1.42    0.66
   0  -3 -18    1.65    0.76
   0   3  18    1.74    0.62
   0  -3  18    0.84    0.60
   0  -3 -18    2.03    0.67
   0   3 -18    1.26    0.50
   0  -3 -18    2.14    1.32
   0  -3  18    1.33    0.60
   0   3  18    1.50    0.60
   0   3 -19    0.62    0.59
   0  -3 -19    0.92    0.71
   0   3  19    0.60    0.50
   0   3  19    0.15    0.57
   0  -3  19    0.49    0.55
   0   3 -19    0.53    0.47
   0  -3 -19   -0.65    0.59
   0  -3 -19    0.47    1.21
   0  -3  19    0.25    0.54
   0   3  19    0.66    0.56
   0   3  20    1.32    0.54
   0  -3  20    0.92    0.52
   0   3 -20    1.40    0.56
   0  -3 -20    0.52    0.65
   0  -3 -20    1.30    0.58
   0   3  20    1.37    0.54
   0  -3  20    1.37    0.53
   0   3  20    1.46    0.47
   0   3  21   -0.11    0.46
   0  -3  21    0.62    0.45
   0   3  21    0.11    0.37
   0   3 -21   -0.25    0.48
   0  -3 -21    0.01    0.53
   0  -3 -21   -0.26    0.47
   0   3  21    0.44    0.44
   0  -3  21    0.13    0.43
   0   3  22    0.32    0.36
   0  -3  22    0.23    0.34
   0  -3 -22    0.28    0.43
   0   3 -22    0.08    0.38
   0   3  22    0.09    0.27
   0  -3 -22    0.01    0.37
   0   3  22    0.24    0.36
   0  -3  22    0.17    0.34
   0   3  22   -0.16    0.27
   0  -4   0 1308.42   93.21
   0   4   0 1281.21   93.26
   0   4   0 1332.35   93.23
   0   4   0 1335.21   93.29
   0  -4   0 1330.07   93.13
   0   4   0 1242.52   93.16
   0   4   0 1322.58   93.10
   0   4   1  189.28   13.22
   0   4  -1  182.53   13.24
   0  -4  -1  184.51   13.17
   0   4  -1  181.99   13.27
   0  -4  -1  176.56   13.09
   0   4   1  171.90   13.24
   0  -4   1  192.00   13.17
   0   4   1  169.50   13.13
   0   4   1  188.43   13.09
   0   4  -1  187.55   13.12
   0   4  -1  175.01   13.18
   0  -4  -2   23.68    2.02
   0   4  -2   25.70    2.25
   0   4  -2   24.23    2.13
   0  -4  -2   25.09    2.13
   0   4  -2   25.31    2.21
   0   4   2   24.83    2.12
   0   4  -2   25.40    2.19
   0  -4  -2   23.75    1.95
   0  -4   2   26.50    2.07
   0   4   2   21.46    2.16
   0  -4   2   26.52    2.13
   0   4   2   25.19    1.99
   0   4   2   23.00    1.98
   0  -4  -3  131.62    9.00
   0  -4   3  141.99    8.80
   0   4  -3  120.40    9.05
   0  -4  -3  127.57    8.88
   0   4  -3  117.64    8.77
   0  -4   3  118.28    9.02
   0   4   3  122.99    8.95
   0  -4  -3  118.82    8.76
   0   4  -3  119.44    9.06
   0   4  -3  111.92    8.97
   0   4   3  118.03    8.76
   0   4  -3  114.91    9.02
   0  -4  -3  122.74    8.84
   0   4   3  124.97    8.88
   0   4   3  120.66    8.98
   0  -4   3  124.48    8.96
   0   4  -3  117.95    8.76
   0  -4   3  128.51    9.01
   0   4   3  120.89    8.76
   0  -4   3  136.64    8.80
   0  -4  -3  117.86    8.76
   0   4   3  109.60    8.83
   0  -4   4   54.56    3.62
   0  -4  -4   53.61    3.81
   0   4   4   47.62    3.57
   0   4  -4   44.58    3.85
   0  -4   4   46.37    3.82
   0   4  -4   47.07    3.88
   0   4  -4   47.23    3.57
   0  -4  -4   48.75    3.58
   0  -4  -4   51.14    3.60
   0   4  -4   46.32    3.79
   0   4   4   46.72    3.73
   0   4   4   45.17    3.75
   0  -4   4   46.84    3.76
   0   4   4   48.69    3.69
   0   4  -4   45.43    3.85
   0  -4  -4   45.01    3.62
   0   4   4   48.58    3.57
   0  -4  -4   50.06    3.58
   0   4  -4   46.56    3.56
   0   4   4   39.62    3.56
   0  -4   4   54.84    3.62
   0  -4   4   49.61    3.82
   0  -4   5  165.97   12.06
   0   4  -5  163.44   11.83
   0   4   5  159.97   11.83
   0  -4  -5  177.18   12.02
   0   4   5  159.95   11.93
   0  -4   5  191.82   11.90
   0  -4  -5  177.02   11.86
   0   4  -5  170.63   12.10
   0   4   5  158.87   11.97
   0  -4  -5  165.65   11.88
   0  -4  -5  166.84   12.12
   0   4   5  161.96   11.92
   0  -4   5  160.95   12.02
   0   4   5  133.87   11.73
   0   4  -5  162.47   11.82
   0  -4  -5  171.94   11.85
   0  -4   5  191.49   11.90
   0   4   5  159.41   11.83
   0  -4   5  174.37   12.07
   0  -4  -6  124.56    9.49
   0  -4  -6  129.45    9.49
   0  -4  -6  152.18    9.86
   0   4   6  135.60    9.68
   0  -4   6  135.73    9.72
   0   4   6  131.94    9.74
   0   4  -6  130.47    9.67
   0  -4   6  128.20    9.87
   0  -4  -6  143.29    9.72
   0  -4   6  133.94    9.71
   0   4   6  133.14    9.67
   0   4  -6  134.32    9.66
   0  -4  -6  147.93    9.72
   0  -4   6  140.57    9.92
   0  -4   6  126.42    9.49
   0  -4   6  138.77    9.52
   0  -4  -6  146.17   10.01
   0  -4  -6  133.82    9.72
   0  -4   6  133.18    9.49
   0   4   6  137.05    9.77
   0   4   6  131.27    9.79
   0   4  -6  132.24    9.92
   0  -4   6  130.36    9.86
   0  -4  -7    2.36    1.11
   0   4  -7    1.01    0.97
   0   4   7    1.63    0.83
   0  -4   7    0.83    0.48
   0   4  -7    1.04    0.43
   0  -4  -7    1.20    0.46
   0  -4  -7    1.06    0.39
   0  -4  -7    0.80    0.76
   0   4  -7    1.35    0.79
   0   4   7    0.89    0.69
   0   4  -7    0.95    0.93
   0  -4  -7    1.36    0.51
   0  -4   7    0.94    0.66
   0  -4  -7    1.29    0.70
   0  -4   7    0.67    0.94
   0  -4  -7    1.15    0.72
   0  -4   7    1.08    0.99
   0   4  -7    1.15    0.64
   0   4   7    1.20    0.66
   0   4   7    0.69    0.80
   0  -4   7    0.55    0.64
   0  -4  -7    1.12    0.73
   0   4   7    0.87    0.65
   0  -4   7    0.74    0.65
   0   4  -7    1.32    0.66
   0  -4   8    4.89    0.99
   0   4  -8    7.60    1.03
   0  -4  -8    6.87    1.10
   0   4   8    6.23    0.99
   0   4  -8    7.97    0.71
   0  -4  -8    7.11    0.75
   0  -4   8    7.51    0.88
   0  -4  -8    6.58    1.11
   0   4  -8    7.80    0.66
   0   4  -8    7.23    0.75
   0   4  -8    7.49    0.69
   0  -4  -8    7.30    0.76
   0  -4  -8    6.51    0.67
   0  -4   8    6.16    1.38
   0   4  -8    6.79    1.07
   0  -4  -8    4.92    1.08
   0   4  -8    6.53    1.15
   0   4   8    5.89    0.99
   0   4  -8    6.47    1.24
   0  -4  -8    5.84    1.06
   0  -4   8    7.37    1.30
   0   4   8    5.69    0.97
   0  -4  -8    7.54    1.07
   0   4  -8    7.45    1.00
   0   4   8    7.15    1.19
   0  -4   8    5.65    1.00
   0  -4   8    8.24    1.37
   0  -4  -8    5.13    1.34
   0   4  -8    7.25    1.38
   0   4   8    7.16    1.15
   0  -4  -9    4.95    1.09
   0   4  -9    5.09    0.58
   0  -4  -9    6.02    0.75
   0   4  -9    4.91    0.62
   0  -4  -9    7.66    0.72
   0   4  -9    5.51    0.69
   0  -4  -9    6.48    1.09
   0  -4   9    4.26    1.26
   0  -4  -9    6.21    1.10
   0  -4   9    3.08    0.95
   0   4  -9    5.56    0.97
   0   4  -9    5.59    1.06
   0  -4   9    4.70    1.32
   0  -4  -9    5.29    1.03
   0   4   9    6.93    1.01
   0  -4  -9    6.90    0.71
   0   4   9    6.59    0.60
   0  -4   9    5.09    0.59
   0  -4   9    3.57    0.96
   0  -4   9    4.95    0.58
   0   4   9    4.88    1.01
   0   4  -9    4.30    0.98
   0   4   9    6.55    0.59
   0  -4  -9    4.57    1.08
   0   4   9    5.39    1.09
   0  -4  -9    3.75    1.31
   0   4  10    1.09    0.42
   0  -4  10    1.62    0.42
   0  -4 -10    1.11    0.87
   0  -4  10    0.80    0.79
   0   4 -10    1.47    0.81
   0  -4 -10    1.39    1.02
   0  -4 -10    0.72    0.56
   0   4 -10    1.63    0.41
   0   4 -10    1.51    0.54
   0  -4 -10    1.19    0.55
   0  -4 -10    0.92    0.60
   0   4 -10    1.96    0.87
   0   4  10    0.63    0.40
   0  -4  10    1.54    0.41
   0  -4 -10    0.80    0.53
   0   4 -10    2.90    0.83
   0  -4 -10    0.89    0.86
   0  -4 -10    0.04    0.83
   0  -4  10    1.23    1.08
   0   4  10    0.27    0.88
   0  -4  11   26.95    2.61
   0   4  11   43.06    2.64
   0  -4 -11   36.80    2.98
   0  -4 -11   39.04    2.68
   0   4 -11   31.51    2.61
   0  -4 -11   44.85    2.72
   0  -4 -11   39.18    2.71
   0   4 -11   34.01    2.65
   0  -4 -11   39.06    2.64
   0   4  11   40.60    2.63
   0  -4  11   27.42    2.61
   0  -4 -11   40.16    2.68
   0   4 -11   25.32    2.98
   0   4 -11   28.56    3.01
   0  -4 -11   37.30    3.22
   0  -4 -11   32.66    3.15
   0  -4 -12    9.03    0.92
   0  -4  12   10.78    1.10
   0  -4 -12    9.44    1.00
   0   4 -12    8.78    0.91
   0  -4 -12    9.33    0.87
   0   4 -12    7.82    0.81
   0  -4 -12    9.16    0.94
   0  -4  12    7.69    0.83
   0   4  12    9.13    0.86
   0  -4 -12    8.86    1.43
   0   4  12    9.45    0.84
   0  -4  12    7.90    0.82
   0  -4 -13    4.69    1.31
   0   4  13    6.25    0.69
   0  -4  13    4.84    0.68
   0  -4 -13    5.68    0.88
   0   4 -13    6.32    0.75
   0  -4 -13    5.45    0.78
   0   4 -13    5.01    0.63
   0  -4  13    6.05    0.94
   0  -4 -13    6.03    0.79
   0  -4  13    4.89    0.68
   0   4  13    6.31    0.68
   0  -4 -14    1.40    1.29
   0  -4  14    0.63    0.53
   0   4  14    1.66    0.54
   0   4 -14    1.11    0.64
   0  -4 -14    1.55    0.74
   0   4 -14    0.99    0.51
   0  -4  14    2.21    0.86
   0  -4 -14    1.67    0.67
   0   4 -14    1.22    0.50
   0  -4 -14    2.22    0.67
   0  -4  14    0.80    0.52
   0   4  14    1.57    0.55
   0  -4 -15   -0.06    1.34
   0   4 -15    0.20    0.48
   0  -4 -15   -0.05    0.68
   0   4  15    0.03    0.57
   0  -4  15   -0.25    0.53
   0  -4  15    0.39    0.80
   0   4  15    0.33    0.56
   0  -4  15    0.40    0.53
   0  -4 -15    0.19    0.77
   0   4 -15    0.33    0.62
   0  -4 -16    6.12    0.86
   0   4 -16    4.39    0.66
   0   4  16    6.30    0.76
   0  -4  16    3.57    0.70
   0  -4  16    5.75    0.99
   0  -4  16    4.12    0.69
   0   4  16    6.55    0.75
   0   4 -16    5.24    0.79
   0  -4 -16    7.54    0.98
   0  -4 -17    1.18    0.68
   0   4 -17    0.50    0.48
   0   4  17    1.04    0.58
   0  -4  17    0.63    0.54
   0  -4  17    1.07    0.79
   0  -4 -17    0.53    0.69
   0   4  17    0.88    0.57
   0  -4  17    0.10    0.52
   0  -4 -17    1.06    0.78
   0   4 -17    1.42    0.65
   0  -4 -18    0.98    0.66
   0   4  18    1.81    0.58
   0  -4  18    0.46    0.53
   0   4 -18    1.23    0.62
   0  -4 -18    1.02    0.75
   0  -4 -18    1.22    0.69
   0  -4  18    1.11    0.54
   0   4  18    1.31    0.57
   0   4  19    1.93    0.55
   0  -4  19    0.89    0.50
   0   4 -19    1.39    0.58
   0  -4 -19    2.18    0.70
   0  -4 -19    1.43    0.63
   0   4  19    1.29    0.55
   0  -4  19    1.05    0.49
   0   4  19    1.05    0.55
   0  -4  20    0.49    0.44
   0   4  20    0.73    0.48
   0  -4 -20    0.51    0.59
   0   4 -20    0.10    0.50
   0  -4 -20    0.55    0.54
   0  -4  20    0.88    0.44
   0   4  20    0.24    0.47
   0   4  20   -0.04    0.46
   0   4  21    2.26    0.45
   0  -4  21    1.73    0.41
   0   4 -21    3.08    0.49
   0  -4 -21    2.87    0.55
   0   4  21    2.55    0.43
   0   4  21    2.21    0.44
   0  -4  21    1.38    0.40
   0  -4 -21    2.15    0.49
   0   4  22   -0.04    0.26
   0  -4 -22    0.23    0.38
   0   4 -22   -0.67    0.37
   0  -4 -22    0.63    0.58
   0   4  22    0.65    0.59
   0   5   0    1.04    0.91
   0  -5   0   -0.06    0.76
   0   5   0    0.05    0.69
   0   5   0   -0.09    0.82
   0  -5   0    0.22    0.61
   0   5   0   -0.40    0.54
   0   5   0    0.70    1.08
   0   5   1    5.20    1.04
   0   5  -1    3.90    1.07
   0   5  -1    3.66    0.90
   0   5   1    3.77    1.16
   0   5   1    4.16    0.87
   0   5  -1    5.21    1.08
   0  -5   1    4.43    1.02
   0  -5  -1    4.80    0.92
   0  -5   1    4.35    0.88
   0  -5   1    4.65    0.76
   0   5   1    3.87    0.70
   0  -5  -1    4.37    0.75
   0   5   1    4.69    1.12
   0   5  -1    3.96    0.98
   0   5  -2  147.49   10.28
   0  -5   2  137.53   10.24
   0   5   2  138.55   10.18
   0   5  -2  136.46   10.27
   0   5   2  129.45   10.26
   0  -5  -2  148.31   10.16
   0  -5   2  145.73   10.11
   0   5   2  135.28   10.20
   0   5  -2  137.35   10.22
   0  -5   2  149.94   10.17
   0  -5  -2  136.88   10.00
   0   5   2  124.41   10.05
   0   5  -2  132.17   10.17
   0   5   2  137.73   10.01
   0  -5  -3   59.90    4.76
   0  -5  -3   74.73    5.17
   0  -5  -3   72.81    5.00
   0   5  -3   68.33    5.23
   0   5  -3   68.29    5.24
   0   5   3   65.34    5.09
   0   5   3   64.77    5.11
   0   5  -3   71.24    5.19
   0  -5   3   74.54    5.07
   0  -5  -3   64.38    4.90
   0   5  -3   67.28    5.13
   0  -5   3   74.09    5.17
   0   5   3   60.84    4.93
   0   5   3   69.70    4.94
   0  -5   4  280.84   17.85
   0   5  -4  235.32   17.47
   0   5   4  233.30   17.56
   0   5   4  282.45   17.65
   0  -5   4  198.39   17.47
   0   5  -4  254.31   17.80
   0   5   4  222.57   17.45
   0  -5  -4  221.74   17.45
   0  -5  -4  252.84   17.43
   0  -5   4  258.16   17.43
   0  -5  -4  294.67   17.86
   0  -5  -4  218.88   17.46
   0  -5   4  194.68   17.47
   0   5  -4  265.70   17.90
   0  -5   4  257.99   17.88
   0  -5  -4  209.45   17.57
   0   5   4  277.51   17.77
   0   5  -4  281.53   17.93
   0   5  -4  239.45   17.47
   0   5   4  217.83   17.45
   0  -5   4  263.39   17.43
   0  -5  -4  262.34   17.43
   0   5  -4  264.18   17.87
   0   5   4  278.42   17.78
   0  -5   4  273.84   17.77
   0  -5  -4  284.11   17.60
   0  -5  -4  277.98   17.43
   0   5   5   86.47    7.70
   0  -5   5   96.44    7.75
   0   5  -5  111.23    7.73
   0   5  -5  108.69    8.03
   0   5   5   91.95    7.70
   0  -5  -5  100.01    7.72
   0  -5   5  127.32    8.14
   0   5   5   90.49    7.71
   0  -5  -5  109.33    7.63
   0  -5  -5   99.60    7.63
   0  -5   5  111.63    7.69
   0  -5   5  113.28    7.63
   0   5  -5  116.47    8.15
   0   5   5   92.01    7.70
   0   5  -5  109.63    7.74
   0  -5   5   98.57    7.76
   0  -5  -5  117.71    8.05
   0  -5   5  120.97    8.15
   0   5  -5  125.53    8.20
   0   5   5  107.65    7.93
   0  -5  -5   98.36    7.72
   0  -5   5  117.36    7.63
   0  -5   5  124.05    7.67
   0   5   5  107.13    7.85
   0  -5   5  115.22    8.02
   0   5  -5  119.75    8.14
   0  -5  -5  102.57    7.79
   0   5   5  107.79    7.95
   0  -5   6  216.32   14.77
   0  -5  -6  212.08   14.75
   0   5  -6  194.42   14.88
   0  -5   6  226.48   15.26
   0  -5  -6  223.81   14.93
   0  -5   6  172.46   14.91
   0  -5  -6  220.43   14.73
   0  -5   6  207.45   14.75
   0   5  -6  193.89   14.89
   0  -5   6  170.81   14.92
   0   5   6  223.14   15.07
   0   5   6  203.20   14.90
   0  -5  -6  224.40   14.94
   0  -5  -6  177.19   15.08
   0  -5  -6  207.71   14.75
   0  -5   6  218.08   14.75
   0  -5   6  195.50   14.80
   0   5  -6  181.76   14.75
   0  -5  -6  225.27   14.98
   0  -5   6  208.36   15.17
   0   5   6  220.31   15.10
   0   5  -6  213.13   15.26
   0  -5   7    0.59    0.59
   0  -5  -7    1.71    0.70
   0   5  -7    1.48    0.48
   0  -5   7    1.71    0.65
   0  -5  -7    1.33    0.50
   0  -5  -7    1.59    0.89
   0   5   7    1.51    0.73
   0   5  -7    1.57    0.84
   0  -5  -7    0.62    0.95
   0  -5  -7    1.37    0.49
   0  -5   7    1.97    0.52
   0   5  -7    1.50    0.45
   0  -5  -7    1.53    0.41
   0  -5   7    1.49    0.45
   0  -5   7    2.39    1.10
   0  -5   7    1.19    0.61
   0  -5   7    0.70    0.93
   0  -5  -7    1.39    0.65
   0  -5  -7    1.83    0.70
   0   5  -7    2.01    0.64
   0  -5   7    1.75    0.46
   0   5   7    0.21    0.78
   0  -5  -7    1.40    1.10
   0   5  -8  195.86   14.43
   0  -5  -8  221.13   14.44
   0  -5   8  215.94   14.49
   0  -5  -8  206.50   14.44
   0  -5  -8  204.42   14.43
   0   5  -8  191.93   14.40
   0   5  -8  198.90   14.43
   0   5  -8  202.25   14.42
   0  -5  -8  223.47   14.41
   0   5   8  197.71   14.74
   0  -5  -8  217.65   14.77
   0  -5  -8  169.36   14.82
   0  -5   8  162.77   14.68
   0   5  -8  214.93   15.07
   0  -5   8  236.64   14.46
   0  -5  -8  134.23   14.51
   0  -5   8  213.45   15.06
   0  -5  -8  217.53   14.75
   0   5  -8  203.57   14.90
   0  -5   8  161.02   14.67
   0   5   8  202.91   14.82
   0  -5  -8  211.65   14.74
   0  -5  -8  150.61   14.91
   0  -5  -9   95.66    6.65
   0   5  -9   91.38    6.64
   0  -5  -9   89.56    6.65
   0  -5   9  102.81    6.73
   0  -5   9  110.55    6.68
   0  -5  -9   61.95    6.77
   0   5  -9   88.98    6.60
   0   5  -9   95.19    6.64
   0   5  -9   90.05    6.63
   0  -5  -9   97.04    6.62
   0  -5   9   73.27    6.94
   0  -5  -9   92.57    7.06
   0   5  -9   94.42    7.34
   0   5  -9   80.91    7.08
   0  -5   9   94.37    7.34
   0  -5  -9   92.68    7.03
   0  -5  -9   82.95    6.95
   0  -5 -10   70.89    4.55
   0  -5 -10   64.99    4.54
   0  -5  10   68.11    4.62
   0   5 -10   65.69    4.52
   0   5 -10   60.26    4.50
   0  -5 -10   69.57    4.51
   0  -5 -10   50.17    4.73
   0  -5  10   67.27    4.55
   0   5 -10   59.24    4.48
   0  -5  10   54.89    4.47
   0  -5  10   56.27    4.48
   0  -5 -11    5.40    0.80
   0  -5 -11    4.74    0.76
   0   5 -11    6.49    0.72
   0  -5 -11    5.06    0.81
   0  -5 -11    3.35    1.24
   0   5 -11    6.12    0.61
   0  -5  11    4.68    0.62
   0  -5  11    5.09    0.63
   0  -5 -12    1.21    0.69
   0  -5 -12    0.72    0.66
   0  -5 -12    0.15    0.70
   0   5 -12    0.26    0.43
   0  -5 -12    0.30    1.20
   0  -5  12    0.68    0.47
   0  -5  12    0.43    0.48
   0   5 -12    0.75    0.60
   0  -5  13   10.12    0.98
   0   5  13   10.47    0.98
   0   5 -13   12.80    1.06
   0   5 -13   11.87    0.96
   0  -5 -13   10.75    1.10
   0  -5 -13   10.77    1.14
   0  -5 -13   10.33    1.15
   0  -5  13   10.10    0.98
   0   5  13   10.21    0.98
   0   5  14    9.38    0.85
   0  -5  14    6.12    0.82
   0   5 -14    9.59    0.93
   0   5 -14    7.45    0.80
   0  -5 -14    9.22    0.99
   0  -5 -14    9.28    1.00
   0  -5 -14   10.15    1.07
   0   5  14    9.41    0.84
   0  -5  14    5.95    0.81
   0   5  15    1.27    0.54
   0  -5 -15    1.69    0.70
   0  -5  15    1.33    0.86
   0  -5 -15    1.19    0.72
   0   5 -15    1.31    0.65
   0  -5 -15    1.56    0.82
   0   5  15    1.73    0.56
   0   5  16    0.32    0.52
   0  -5 -16    0.60    0.70
   0  -5  16    0.02    0.78
   0  -5 -16    0.31    0.69
   0   5  16    0.18    0.53
   0   5 -16    0.31    0.63
   0  -5 -16    0.38    0.79
   0  -5  17    0.63    0.79
   0  -5 -17    0.99    0.70
   0   5  17    1.05    0.52
   0   5  17    1.01    0.52
   0  -5 -17    1.36    0.77
   0   5 -17    0.47    0.61
   0   5  18    6.61    0.76
   0   5 -18    7.62    0.84
   0  -5 -18    7.01    0.89
   0   5  18    5.97    0.76
   0  -5 -18    7.48    0.92
   0  -5 -19   -0.44    0.58
   0  -5  19    0.08    0.41
   0  -5  19    0.47    0.40
   0   5 -19   -0.13    0.52
   0  -5 -19    0.72    0.68
   0  -5  20    3.50    0.47
   0   5 -20    5.72    0.61
   0  -5 -20    5.83    0.69
   0  -5  20    3.25    0.47
   0  -5 -20    5.85    0.65
   0   5  21    1.09    0.38
   0  -5 -21    0.80    0.40
   0  -5 -21    1.28    0.47
   0   5 -21    0.80    0.37
   0   5  21    1.15    0.48
   0   5  21    1.53    0.40
   0  -6   0   57.38    4.17
   0   6   0   60.01    4.73
   0   6   0   63.64    4.66
   0  -6   0   66.73    4.68
   0  -6   0   61.12    4.40
   0   6   0   60.46    4.60
   0   6   0   62.48    4.79
   0  -6   0   46.78    4.31
   0   6   0   54.71    4.51
   0  -6   1  240.51   17.81
   0   6  -1  244.33   18.16
   0   6   1  246.28   18.11
   0   6   1  260.67   18.28
   0   6  -1  272.25   18.42
   0  -6   1  190.76   17.96
   0  -6  -1  264.49   17.98
   0  -6   1  275.31   18.10
   0   6  -1  260.90   18.22
   0   6   1  255.61   18.33
   0  -6  -1  286.33   18.26
   0   6  -1  252.83   18.31
   0   6   1  271.45   18.25
   0  -6   1  271.20   18.29
   0   6  -1  266.81   18.28
   0  -6   2   53.73    4.09
   0  -6   2   57.02    4.04
   0   6  -2   54.87    4.44
   0   6   2   53.34    4.30
   0   6  -2   64.52    4.61
   0   6   2   61.20    4.63
   0   6   2   61.64    4.51
   0  -6   2   61.66    4.60
   0  -6  -2   44.24    4.32
   0   6  -2   64.29    4.66
   0   6  -2   62.50    4.54
   0  -6   2   65.63    4.43
   0   6   2   63.80    4.53
   0  -6  -2   52.24    4.15
   0  -6   2   45.97    4.24
   0  -6   2   54.15    4.04
   0   6   3    7.92    1.21
   0   6  -3    7.40    1.26
   0  -6  -3    6.93    0.75
   0  -6   3    7.46    0.71
   0  -6   3    5.73    0.97
   0  -6  -3    5.75    0.77
   0  -6   3    7.64    1.19
   0   6   3    6.67    0.95
   0   6  -3    8.27    1.39
   0   6   3    8.77    1.36
   0   6  -3    8.06    1.20
   0   6  -3    8.69    1.36
   0   6   3    8.65    1.16
   0  -6   3    8.16    1.32
   0  -6   3    7.18    0.72
   0  -6   3    5.76    0.83
   0  -6   3    6.69    0.79
   0  -6   4   42.84    4.71
   0  -6  -4   51.06    4.55
   0   6   4   66.89    4.88
   0  -6   4   67.08    4.95
   0   6  -4   66.16    4.99
   0   6   4   55.34    4.63
   0   6  -4   58.99    4.91
   0  -6  -4   60.91    4.46
   0  -6   4   63.44    4.46
   0   6   4   67.09    5.08
   0   6   4   65.50    4.86
   0   6  -4   67.80    5.08
   0  -6   4   63.74    4.49
   0  -6   4   59.95    4.51
   0  -6  -4   63.78    4.47
   0  -6   4   64.66    4.46
   0  -6   5   72.93    3.03
   0  -6   5   45.27    3.39
   0  -6  -5   48.90    3.11
   0   6   5   66.86    3.56
   0   6  -5   66.61    3.74
   0  -6   5   80.05    3.87
   0  -6  -5   64.97    2.98
   0  -6  -5   48.26    2.88
   0  -6   5   70.73    2.97
   0   6  -5   70.27    3.91
   0   6   5   68.99    3.57
   0  -6   5   69.05    2.96
   0  -6   5   66.08    3.07
   0  -6  -5   64.65    2.97
   0   6  -5   61.81    2.94
   0  -6  -5   69.23    2.98
   0   6  -6    3.86    0.59
   0  -6  -6    1.83    0.99
   0  -6   6    4.39    0.62
   0  -6   6    3.28    0.95
   0  -6  -6    2.73    0.68
   0  -6   6    4.57    1.21
   0  -6  -6    3.00    0.47
   0  -6   6    4.78    0.58
   0  -6  -6    4.25    1.06
   0   6  -6    3.90    1.25
   0   6  -6    3.56    1.07
   0   6   6    5.11    0.97
   0  -6  -6    4.08    0.60
   0  -6   6    3.87    0.73
   0   6  -6    4.20    0.61
   0   6  -6    3.48    0.52
   0  -6  -6    4.26    0.65
   0   6   6    3.97    0.99
   0  -6   6    4.54    0.57
   0   6  -7    2.64    0.56
   0  -6   7    2.78    0.71
   0  -6  -7    2.81    0.58
   0  -6   7    4.12    0.60
   0   6  -7    3.08    0.54
   0  -6  -7    2.89    0.47
   0  -6   7    3.30    0.54
   0  -6   7    3.23    0.55
   0  -6  -7    2.02    1.03
   0  -6   7    3.10    1.23
   0  -6  -8  108.81    6.84
   0  -6   8  110.62    6.89
   0   6  -8   94.31    6.85
   0  -6  -8   95.87    6.87
   0  -6   8   98.05    6.93
   0  -6   8   93.59    7.52
   0   6  -8   89.63    6.85
   0  -6  -9   10.76    1.06
   0  -6   9   12.37    1.20
   0   6  -9   10.83    1.03
   0  -6  -9   13.09    1.12
   0   6  -9   10.61    0.99
   0   6  -9   11.15    1.05
   0  -6   9   12.90    1.07
   0  -6 -10    0.03    0.58
   0  -6  10    1.12    0.77
   0  -6 -10    0.35    0.66
   0  -6  10    1.34    0.59
   0   6 -10    0.53    0.57
   0   6 -10    0.65    0.45
   0  -6  11   76.20    5.32
   0  -6 -11   71.78    5.24
   0  -6  11   73.55    5.24
   0   6 -11   66.32    5.20
   0   6 -12    7.47    0.87
   0  -6 -12    7.10    0.94
   0  -6  12    7.82    1.06
   0  -6  13    7.05    1.03
   0  -6 -13    6.22    0.91
   0   6 -13    6.48    0.83
   0  -6 -14    0.72    0.71
   0  -6 -14    1.12    0.79
   0   6 -14    0.99    0.62
   0  -6 -15    1.15    0.71
   0   6 -15    1.73    0.63
   0  -6 -15    2.10    0.83
   0  -6 -16    1.35    0.71
   0   6 -16    1.02    0.59
   0  -6 -16    0.38    0.79
   0  -6 -17    2.38    0.70
   0   6 -17    1.57    0.60
   0  -6 -17    2.46    0.78
   0  -6 -18    0.78    0.59
   0   6  18    0.46    0.53
   0  -6 -18   -0.30    0.67
   0   6 -18    0.53    0.51
   0   6  19    5.30    0.63
   0  -6 -19    6.10    0.76
   0  -6 -19    4.27    0.67
   0   6 -19    4.57    0.64
   0  -6 -20    0.55    0.48
   0   6 -20    0.57    0.39
   0  -6 -20    0.53    0.43
   0   6  20    0.48    0.32
   0   6  20    0.44    0.40
   0   6  20    0.24    0.47
   0  -6 -21    0.40    0.52
   0  -6 -21    0.15    0.66
   0  -7   0    0.04    0.61
   0  -7   0    0.22    0.55
   0   7   0    0.87    1.11
   0  -7   0    0.86    0.45
   0   7   0   -0.39    0.82
   0   7   0    1.13    0.95
   0  -7  -1   43.00    4.47
   0  -7   1   46.69    4.45
   0  -7   1   72.41    4.45
   0  -7  -1   71.96    4.45
   0   7   1   69.70    4.87
   0   7  -1   72.64    4.98
   0   7  -1   77.85    5.34
   0  -7   1   46.23    4.63
   0   7   1   73.34    5.12
   0   7  -1   77.94    5.16
   0   7   1   77.61    5.10
   0  -7   2    4.74    0.78
   0  -7  -2    5.89    0.91
   0  -7   2    8.08    0.73
   0  -7   2    6.76    1.11
   0   7  -2    8.69    1.44
   0   7   2    6.93    1.07
   0   7  -2    7.71    1.29
   0   7   2   10.48    1.37
   0   7  -2    8.31    1.63
   0   7   2    9.12    1.38
   0  -7   2    4.61    0.80
   0  -7   3   30.42    2.70
   0  -7  -3   22.18    2.76
   0  -7   3   44.22    2.69
   0   7  -3   37.05    3.24
   0   7   3   45.41    3.29
   0   7  -3   39.14    3.39
   0   7  -3   47.18    3.75
   0  -7   3   44.98    3.23
   0  -7   3   43.97    2.70
   0  -7   3   28.26    2.71
   0  -7   4    9.31    1.38
   0  -7  -4    9.63    0.90
   0  -7   4   10.25    0.86
   0   7  -4    9.59    1.59
   0   7   4   10.85    1.39
   0  -7  -4    5.25    1.06
   0  -7   4    6.46    0.86
   0  -7   4    6.66    0.92
   0  -7   4    9.87    0.85
   0  -7  -4    9.18    0.88
   0  -7  -5   49.94    3.57
   0  -7   5   56.49    3.56
   0  -7   5   52.45    4.17
   0  -7  -5   48.89    3.56
   0  -7   5   37.19    3.59
   0  -7   5   54.91    3.56
   0  -7   5   41.07    3.55
   0   7  -5   46.65    3.53
   0  -7  -6   23.35    1.82
   0  -7   6   25.36    1.79
   0  -7   6   22.69    2.46
   0  -7  -6   22.05    1.80
   0  -7   6   25.25    1.79
   0  -7   6   15.68    1.84
   0   7  -6   23.30    1.81
   0  -7   6   23.26    1.81
   0   7  -6   22.33    1.82
   0   7  -7   68.48    5.20
   0  -7  -7   69.98    5.19
   0  -7   7   77.89    5.19
   0   7  -7   71.19    5.18
   0  -7   7   76.69    5.19
   0  -7   7   78.87    5.21
   0  -7  -8    0.51    0.55
   0  -7   8    0.53    0.69
   0   7  -8    0.36    0.53
   0  -7   8    0.44    0.54
   0   7  -8    0.79    0.50
   0  -7  -9    1.22    0.59
   0  -7   9    0.88    0.70
   0   7  -9    0.91    0.53
   0  -7   9    1.67    0.57
   0   7  -9    1.10    0.60
   0   7  -9    1.46    0.50
   0   7 -10   48.58    3.53
   0   7 -10   45.12    3.49
   0  -7  10   44.31    3.60
   0  -7 -10   44.12    3.54
   0  -7  10   55.14    3.57
   0  -7 -11    0.65    0.66
   0  -7  11    0.56    0.74
   0   7 -11    0.88    0.62
   0   7 -11    0.69    0.48
   0  -7  12    2.41    0.81
   0  -7 -12    1.81    0.72
   0   7 -12    1.50    0.61
   0  -7 -13   12.85    1.25
   0  -7  13   13.02    1.37
   0   7 -13   12.64    1.20
   0   7 -14    0.17    0.60
   0  -7 -14    0.68    0.69
   0  -7  14    0.61    0.79
   0   7 -15   -0.01    0.55
   0  -7 -15    0.83    0.67
   0  -7  15    0.16    0.82
   0   7 -16    1.24    0.56
   0  -7  16    0.36    0.75
   0  -7 -16    0.24    0.66
   0   7  17    0.54    0.51
   0  -7  17    0.37    0.69
   0  -7 -17   -0.43    0.62
   0   7 -17    0.51    0.49
   0   7  18    0.09    0.45
   0   7  18    0.35    0.52
   0  -7 -18    0.46    0.53
   0   7 -18    0.94    0.46
   0   7  19    0.05    0.40
   0  -7 -19    0.10    0.44
   0   7  19   -0.07    0.44
   0   7  19   -0.30    0.47
   0   7 -19    0.18    0.38
   0   7  20    0.88    0.60
   0   7  20   -0.21    0.27
   0   7  20    0.70    0.53
   0   7  20   -0.24    0.27
   0  -7 -20    0.38    0.54
   0  -8   0    1.58    0.64
   0  -8   0    2.30    0.56
   0  -8   1   82.16    7.13
   0  -8  -1   73.77    7.13
   0  -8  -1  120.80    7.15
   0  -8   1  122.93    7.15
   0  -8   2    5.10    0.73
   0  -8  -2    3.17    0.78
   0  -8  -2    5.03    0.67
   0  -8   2    6.16    0.71
   0  -8   2    4.83    0.72
   0  -8   3   22.21    1.49
   0  -8   3   13.72    1.49
   0  -8   3   21.79    1.51
   0  -8   3   14.68    1.48
   0  -8   4   64.37    3.87
   0  -8   4   42.97    3.85
   0  -8   4   65.19    3.88
   0  -8   4   38.97    3.87
   0  -8   5   67.63    4.33
   0  -8   5   43.39    4.33
   0  -8   5   73.53    4.34
   0  -8  -5   60.23    4.33
   0   8  -5   62.26    4.35
   0  -8   5   48.14    4.31
   0   8  -5   58.94    4.30
   0   8  -6    0.36    0.60
   0  -8   6   -0.17    0.65
   0  -8  -6    0.03    0.63
   0  -8   6    0.16    0.53
   0  -8   6   -0.01    0.52
   0  -8   6    0.15    0.57
   0  -8  -6   -0.01    0.61
   0   8  -6   -0.17    0.56
   0   8  -7    4.93    0.66
   0  -8  -7    3.69    0.76
   0  -8   7    5.73    0.69
   0  -8   7    4.21    0.81
   0  -8  -7    4.02    0.76
   0  -8   7    5.61    0.74
   0   8  -7    4.40    0.72
   0  -8   7    4.62    0.67
   0  -8   8   54.74    4.59
   0  -8  -8   67.30    4.62
   0  -8   8   52.69    4.63
   0  -8  -8   68.36    4.62
   0   8  -8   63.57    4.60
   0   8  -8   67.35    4.58
   0  -8  -9   19.67    1.53
   0  -8   9   15.45    1.58
   0  -8   9   14.98    1.46
   0   8  -9   17.63    1.45
   0   8  -9   18.70    1.52
   0   8  -9   19.06    1.47
   0  -8  10    0.85    0.56
   0   8 -10    0.90    0.62
   0   8 -10    0.65    0.52
   0  -8  10    1.31    0.73
   0  -8 -10    0.81    0.68
   0   8 -11   40.11    2.86
   0  -8 -11   40.72    2.90
   0   8 -12    8.87    0.92
   0  -8  12    6.17    1.00
   0  -8 -12    8.96    0.97
   0   8 -13   20.81    1.61
   0  -8 -13   20.33    1.66
   0  -8  13   16.08    1.70
   0   8 -14    7.93    0.85
   0  -8  14    7.08    0.98
   0  -8 -14    7.26    0.93
   0  -8  15    3.26    0.76
   0  -8 -15    3.18    0.70
   0   8 -15    2.69    0.60
   0   8  15    3.32    0.59
   0   8  16    8.48    0.82
   0   8 -16    7.12    0.80
   0  -8 -16    8.55    0.91
   0  -8  16    8.08    0.97
   0   8  17    1.38    0.48
   0   8 -17    1.44    0.47
   0  -8 -17    1.32    0.58
   0   8  18    0.13    0.39
   0   8  18    0.14    0.45
   0   8 -18    0.23    0.37
   0  -8 -18    0.26    0.46
   0  -8 -19    0.55    0.58
   0   8  19   -0.24    0.44
   0   8  19    0.79    0.60
   0   8  19   -0.27    0.42
   0   8  19    0.23    0.45
   0  -9   0    0.24    0.58
   0  -9   1    7.02    0.80
   0  -9  -1    5.30    0.80
   0  -9   2   27.38    2.06
   0  -9  -2   23.81    2.05
   0  -9   2   27.20    2.07
   0  -9   3   22.00    1.62
   0  -9  -3   19.99    1.63
   0  -9   3   22.71    1.65
   0  -9   4    0.43    0.54
   0  -9   4    0.58    0.63
   0  -9  -4    0.50    0.61
   0  -9   4    0.81    0.57
   0   9  -4    0.01    0.53
   0  -9   5    5.26    0.73
   0  -9   5    3.09    0.66
   0  -9   5    5.10    0.74
   0  -9  -5    4.32    0.77
   0   9  -5    3.74    0.71
   0   9  -6   55.58    4.38
   0  -9  -6   63.24    4.39
   0  -9   6   67.30    4.38
   0   9  -6   61.14    4.37
   0  -9   6   64.19    4.37
   0  -9   7    5.07    0.71
   0   9  -7    5.66    0.79
   0   9  -7    4.99    0.74
   0  -9   7    6.39    0.81
   0  -9  -7    4.32    0.83
   0   9  -8   18.71    1.57
   0  -9  -8   21.51    1.63
   0  -9   8   15.48    1.61
   0  -9   8   15.50    1.54
   0   9  -8   23.09    1.62
   0   9  -8   19.57    1.55
   0   9  -9    0.84    0.55
   0  -9   9    0.71    0.67
   0  -9  -9   -0.01    0.65
   0  -9   9    0.33    0.54
   0   9  -9    0.71    0.66
   0   9  -9    0.70    0.52
   0   9 -10   17.93    1.43
   0   9 -10   19.62    1.50
   0  -9 -10   18.33    1.54
   0   9 -11   19.17    1.58
   0  -9 -11   22.59    1.65
   0   9 -12    2.02    0.62
   0   9  12    2.65    0.55
   0  -9 -12    2.61    0.71
   0  -9  12    1.93    0.72
   0   9 -13   27.31    2.03
   0   9  13   26.55    1.99
   0  -9 -13   27.25    2.08
   0  -9  13   21.69    2.09
   0   9  14    1.32    0.50
   0  -9 -14    1.22    0.62
   0   9 -14    1.14    0.54
   0  -9  14    1.07    0.64
   0   9  15    1.90    0.48
   0  -9  15    0.96    0.58
   0  -9 -15    2.46    0.63
   0   9 -15    1.84    0.50
   0  -9 -16    5.28    0.72
   0   9 -16    6.29    0.62
   0   9  16    5.99    0.62
   0   9  16    4.71    0.68
   0   9  17    0.62    0.35
   0   9 -17    0.73    0.34
   0   9  17    0.35    0.41
   0  -9 -17   -0.19    0.44
   0   9  18    1.05    0.58
   0  -9 -18    0.08    0.61
   0 -10   0   15.13    1.35
   0 -10  -1    2.69    0.68
   0 -10   1    3.19    0.67
   0 -10  -2   71.24    5.50
   0 -10   2   76.23    5.50
   0 -10   2   77.89    5.52
   0 -10   3    0.03    0.65
   0 -10   3    0.81    0.60
   0 -10  -3    0.05    0.61
   0  10  -3    0.35    0.54
   0  10  -4    7.89    0.98
   0 -10   4    7.11    0.92
   0 -10  -4    8.67    0.94
   0 -10   5    0.36    0.57
   0 -10  -5    0.90    0.60
   0  10  -5    0.43    0.68
   0 -10   5    0.98    0.65
   0  10  -5    0.68    0.62
   0 -10  -6    0.26    0.61
   0 -10   6    0.77    0.57
   0  10  -6    1.04    0.64
   0 -10  -6    0.65    0.68
   0 -10   6    0.35    0.63
   0  10  -6    0.62    0.57
   0 -10  -7    2.71    0.68
   0  10  -7    2.69    0.66
   0 -10  -7    2.75    0.72
   0  10  -7    2.91    0.62
   0 -10  -8   14.97    1.24
   0  10  -8   14.54    1.22
   0  10  -8   13.49    1.13
   0  10  -8   12.59    1.14
   0 -10  -9   -0.17    0.67
   0  10  -9    0.01    0.63
   0  10  -9    0.48    0.48
   0 -10 -10    2.95    0.72
   0  10 -10    2.92    0.65
   0 -10 -11    4.44    0.78
   0  10 -11    4.85    0.70
   0 -10  12    3.82    0.68
   0  10 -12    6.50    0.69
   0 -10 -12    6.04    0.79
   0  10  12    3.92    0.63
   0  10  13    1.60    0.50
   0 -10  13    0.87    0.53
   0  10 -13    1.79    0.50
   0 -10 -13    1.63    0.64
   0  10 -14    2.28    0.48
   0 -10 -14    2.55    0.61
   0  10  14    1.58    0.47
   0 -10 -15    0.83    0.47
   0  10 -15    0.18    0.36
   0  10  15   -0.02    0.38
   0 -10 -15    0.01    0.49
   0  10  15    0.34    0.42
   0 -10 -16    3.25    0.58
   0  10  16    2.75    0.49
   0 -10 -16    3.15    0.49
   0  10  16    2.75    0.53
   0 -11   0    0.60    0.58
   0 -11   1    0.20    0.58
   0 -11  -1    0.17    0.59
   0  11  -1   -0.02    0.48
   0 -11   1    1.12    0.67
   0 -11  -2    1.23    0.60
   0 -11   2   -0.16    0.58
   0 -11   2    0.27    0.66
   0  11  -3   10.12    1.13
   0 -11   3    9.08    1.05
   0 -11  -3   12.50    1.12
   0 -11   3   13.13    1.14
   0  11  -4    0.90    0.60
   0  11  -4    0.91    0.67
   0 -11   4    0.28    0.63
   0 -11  -4    1.03    0.63
   0 -11   4   -0.23    0.56
   0  11  -5    2.01    0.61
   0  11  -5    1.64    0.67
   0 -11   5    2.46    0.68
   0 -11  -5    2.79    0.67
   0 -11   5    1.80    0.57
   0  11  -6    0.82    0.53
   0  11  -6    0.65    0.57
   0 -11  -6    0.88    0.62
   0  11  -7    3.01    0.68
   0  11  -7    2.41    0.56
   0 -11  -7    1.83    0.64
   0 -11  -7    2.80    0.73
   0  11  -8    3.29    0.55
   0  11  -8    4.11    0.69
   0 -11  -8    2.99    0.68
   0 -11  -8    3.69    0.73
   0  11  -9    3.87    0.67
   0 -11  -9    4.22    0.68
   0  11   9    3.43    0.56
   0 -11  -9    4.91    0.75
   0  11 -10    4.97    0.64
   0 -11 -10    3.92    0.73
   0  11  10    3.08    0.57
   0 -11 -10    4.94    0.70
   0  11 -11    5.29    0.63
   0 -11 -11    5.23    0.73
   0  11  11    4.16    0.59
   0 -11 -11    4.75    0.69
   0  11  12    0.84    0.47
   0  11 -12    0.92    0.42
   0 -11 -12    1.64    0.57
   0  11  12    0.95    0.43
   0 -11 -12    1.42    0.52
   0  11  13   -0.03    0.42
   0 -11 -13    0.10    0.48
   0  11  13    0.06    0.38
   0 -11 -13    0.75    0.46
   0  11 -13    0.16    0.34
   0 -11 -14   -0.05    0.39
   0  11  14    0.17    0.37
   0 -11 -14   -0.33    0.47
   0  11  14    0.66    0.32
   0  11  14    0.06    0.41
   0 -11 -15    0.88    0.63
   0 -12   0    1.26    0.55
   0 -12   0    1.94    0.67
   0  12  -1    6.00    0.87
   0  12   1    5.82    0.72
   0 -12  -1    8.41    0.87
   0 -12  -1    5.94    0.79
   0 -12   1    6.93    0.80
   0  12  -2   -0.06    0.59
   0 -12   2    0.09    0.62
   0 -12   2    0.59    0.52
   0 -12  -2    0.25    0.52
   0  12  -2    0.45    0.64
   0 -12  -3   -0.15    0.54
   0 -12   3    0.48    0.51
   0  12  -3    0.62    0.54
   0 -12   3    0.44    0.59
   0  12  -3    0.39    0.61
   0 -12  -4   -0.31    0.53
   0  12  -4    0.16    0.52
   0 -12   4    0.09    0.59
   0  12  -4   -0.14    0.55
   0  12  -5   24.19    1.96
   0  12  -5   27.02    2.01
   0 -12  -5   25.74    2.00
   0  12  -6    1.58    0.58
   0 -12  -6    1.78    0.58
   0  12  -7   13.10    1.00
   0 -12  -7   13.00    1.02
   0  12  -8    0.38    0.48
   0 -12  -8    0.64    0.51
   0 -12  -9    0.01    0.54
   0  12  -9    0.19    0.42
   0 -12  -9    0.52    0.48
   0 -12 -10    8.46    0.78
   0 -12 -10    9.62    0.82
   0  12 -10    8.20    0.71
   0  12  11    0.09    0.37
   0  12  11    0.04    0.40
   0 -12 -11   -0.08    0.46
   0 -12 -11   -0.15    0.41
   0 -12 -12    2.96    0.60
   0 -12 -12    2.18    0.39
   0  13   0    0.25    0.55
   0 -13   0    0.59    0.51
   0 -13   0    0.02    0.42
   0  13  -1    0.94    0.47
   0  13   1    0.59    0.53
   0  13  -1    0.32    0.52
   0 -13  -1    1.71    0.56
   0 -13   1    1.87    0.53
   0 -13   1    1.18    0.44
   0 -13  -1    1.02    0.44
   0  13  -2    0.37    0.43
   0  13   2    0.05    0.53
   0 -13   2    0.27    0.51
   0 -13  -2   -0.30    0.53
   0  13  -2   -0.32    0.48
   0 -13  -2    0.13    0.43
   0 -13  -3    3.27    0.58
   0 -13  -3    1.68    0.48
   0  13  -3    1.91    0.53
   0 -13  -4    2.89    0.53
   0  13  -4    4.08    0.56
   0  13   5    0.15    0.35
   0  13  -5    0.44    0.43
   0 -13  -5    0.54    0.42
   0  13  -6    4.52    0.55
   0 -13  -6    4.69    0.57
   0  13  -7   -0.43    0.36
   0 -13  -7    0.32    0.39
   0 -13  -8    1.08    0.38
   0 -14  -2    0.98    0.38
   0 -14  -3    1.46    0.43
   0 -14  -4    1.02    0.51
   0 -14  -5    0.92    0.54
   1   0   0    0.09    0.24
  -1   0   0    0.32    0.22
  -1   0   0    0.22    0.23
   1   0   0    0.32    0.30
   1   0   0    0.22    0.24
  -1   0   0    0.32    0.31
  -1   0   0    0.27    0.27
   1   0   0    0.07    0.31
  -1   0   0   -0.01    0.31
  -1   0   0    0.06    0.27
   1   0   0    0.27    0.28
   1   0   0    0.21    0.22
  -1   0   1   62.45    4.34
   1   0   1   54.99    4.38
   1   0   1   60.97    4.40
  -1   0  -1   61.74    4.39
  -1   0   1   68.25    4.39
   1   0  -1   66.06    4.39
  -1   0  -1   61.67    4.39
   1   0   1   57.84    4.40
   1   0   1   61.46    4.40
  -1   0  -1   58.19    4.41
  -1   0  -1   59.60    4.40
  -1   0   1   67.89    4.38
  -1   0  -1   51.31    4.38
   1   0  -1   65.05    4.39
   1   0  -1   60.69    4.38
  -1   0  -1   57.21    4.38
  -1   0   1   60.37    4.39
   1   0  -1   61.19    4.39
   1   0   1   52.22    4.38
  -1   0   1   62.52    4.40
   1   0   1   58.54    4.39
   1   0   2    2.56    0.54
   1   0   2    2.77    0.45
  -1   0  -2    3.16    0.51
  -1   0   2    2.26    0.37
  -1   0   2    2.88    0.45
   1   0  -2    2.28    0.48
   1   0   2    2.82    0.46
  -1   0  -2    2.50    0.46
  -1   0   2    2.13    0.47
  -1   0  -2    1.59    0.56
   1   0   2    3.22    0.58
  -1   0  -2    2.80    0.47
   1   0   2    3.32    0.46
  -1   0  -2    2.56    0.58
   1   0   2    3.16    0.56
  -1   0   2    2.58    0.42
  -1   0   2    2.15    0.48
   1   0  -2    1.91    0.43
  -1   0  -3   15.44    1.21
   1   0  -3   11.37    1.19
   1   0   3   16.08    1.20
  -1   0   3   13.08    1.19
  -1   0  -3   15.32    1.26
   1   0  -3   12.62    1.10
  -1   0   3   13.53    1.10
   1   0   3   14.50    1.27
  -1   0   3   12.69    1.27
  -1   0  -3   14.82    1.32
  -1   0   3   11.31    1.22
   1   0   3   17.51    1.33
  -1   0  -3   17.24    1.33
   1   0   3   14.84    1.32
   1   0  -3   12.08    1.17
   1   0   3   16.43    1.18
   1   0   3   15.12    1.19
  -1   0   3   12.37    1.09
  -1   0  -3   15.22    1.21
  -1   0   3   11.71    1.22
   1   0  -3   13.37    1.12
  -1   0   3   12.59    1.18
   1   0  -4  980.89   72.71
   1   0   4  999.85   72.73
  -1   0   4  983.02   72.72
  -1   0  -4 1028.30   72.72
  -1   0   4  973.69   72.64
   1   0  -4 1035.11   72.67
   1   0   4 1012.68   72.75
  -1   0   4 1023.33   72.67
  -1   0  -4 1115.07   72.80
   1   0   4 1025.27   72.78
  -1   0  -4 1030.34   72.79
  -1   0   4 1004.24   72.75
  -1   0   4 1012.81   72.77
   1   0   4 1056.89   72.79
  -1   0   4  977.19   72.74
   1   0   4 1031.70   72.72
  -1   0  -4 1032.24   72.69
   1   0  -4 1093.11   72.66
  -1   0   4 1000.74   72.71
   1   0   4 1011.52   72.69
   1   0  -4 1017.11   72.71
  -1   0  -4 1052.83   72.72
   1   0   5    5.43    0.97
  -1   0   5    7.17    0.84
   1   0  -5    8.82    0.87
  -1   0   5   10.01    0.94
  -1   0   5    8.74    0.74
   1   0  -5    8.63    0.92
  -1   0  -5    4.91    0.79
   1   0   5    5.87    0.90
  -1   0  -5    5.64    0.89
  -1   0   5    8.82    1.10
  -1   0   5    8.36    1.08
   1   0   5    4.91    1.07
   1   0  -5    9.24    1.06
  -1   0  -5    5.29    1.06
   1   0  -5    8.83    0.76
  -1   0   5    9.39    1.03
  -1   0  -5    4.24    1.09
  -1   0   5    8.96    0.89
   1   0   5    5.44    0.90
   1   0  -5    8.11    0.92
   1   0   5    4.49    1.03
  -1   0  -5    4.40    0.85
  -1   0   6  176.28   12.95
  -1   0  -6  175.33   12.94
  -1   0  -6  181.83   12.99
  -1   0  -6  182.02   12.88
   1   0  -6  196.76   12.91
  -1   0   6  174.23   12.89
   1   0   6  169.10   12.94
   1   0  -6  173.44   12.95
  -1   0   6  174.77   12.83
   1   0   6  178.24   12.99
   1   0  -6  192.05   13.04
  -1   0   6  182.42   13.02
  -1   0   6  178.82   13.04
   1   0   6  179.24   13.05
  -1   0  -6  183.00   13.07
  -1   0  -6  180.84   13.06
   1   0   6  181.42   13.06
  -1   0   6  174.00   12.94
   1   0  -6  189.31   12.84
   1   0   6  166.98   12.94
   1   0  -6  174.63   12.94
  -1   0  -6  178.01   12.94
  -1   0  -6  176.01   12.87
  -1   0   6  171.39   12.97
   1   0  -7  183.51   14.02
   1   0  -7  212.35   14.00
  -1   0  -7  203.39   14.10
   1   0   7  185.55   14.04
   1   0   7  196.95   14.10
  -1   0   7  188.18   14.03
  -1   0   7  191.55   13.97
  -1   0  -7  187.39   14.03
  -1   0  -7  190.27   13.92
  -1   0   7  207.54   14.16
   1   0   7  201.88   14.16
  -1   0  -7  193.40   14.15
   1   0  -7  198.53   14.15
  -1   0  -7  200.93   14.18
  -1   0   7  192.94   14.11
   1   0   7  191.77   14.15
  -1   0  -7  190.97   13.92
  -1   0   7  186.93   14.03
   1   0  -7  200.89   13.89
  -1   0   7  185.71   14.07
  -1   0  -7  199.21   14.03
   1   0  -7  186.86   13.86
   1   0  -7  191.62   14.01
   1   0   7  185.74   14.03
  -1   0   8    1.32    0.74
  -1   0  -8    2.40    0.55
   1   0  -8    0.85    0.43
   1   0   8    2.05    0.91
  -1   0  -8    1.87    0.85
   1   0  -8    0.98    0.47
  -1   0  -8    2.59    0.56
   1   0  -8    1.46    0.69
   1   0   8    1.26    0.94
   1   0   8    1.55    0.74
  -1   0  -8    1.96    0.75
   1   0  -8    0.07    0.72
  -1   0   8    0.80    0.84
  -1   0   8    0.67    1.00
  -1   0  -8    2.30    1.03
  -1   0   8    1.42    0.76
   1   0  -8    1.00    0.92
  -1   0  -8    2.35    1.06
  -1   0   8    0.67    0.96
   1   0   8    2.38    1.02
  -1   0  -8    2.95    0.78
  -1   0   8    1.03    0.77
   1   0   8    1.89    0.80
   1   0  -8    0.90    0.73
  -1   0   9    7.85    1.31
   1   0   9    6.60    1.36
   1   0  -9    5.17    1.23
   1   0  -9    6.85    0.68
   1   0  -9    6.50    0.73
   1   0  -9    7.24    0.75
  -1   0  -9    6.93    0.70
  -1   0  -9    6.69    0.70
   1   0   9    4.73    1.06
   1   0  -9    6.99    0.78
  -1   0   9    8.30    1.34
   1   0  -9    7.27    1.07
  -1   0  -9    6.39    1.04
   1   0   9    5.63    1.26
   1   0  -9    4.50    0.67
  -1   0   9    6.79    1.22
  -1   0   9    6.52    1.09
   1   0  -9    7.66    0.72
   1   0  -9    8.22    0.65
   1   0   9    6.44    1.23
  -1   0  -9    6.34    0.81
  -1   0   9    6.46    1.00
  -1   0  -9    3.78    0.77
   1   0  -9    5.19    0.97
  -1   0  -9    7.22    1.22
   1   0   9    9.32    0.81
   1   0   9    5.64    1.08
   1   0  -9    8.31    0.65
  -1   0   9    6.26    1.09
  -1   0  -9    6.36    1.07
   1   0  -9    6.90    1.09
   1   0  10   56.06    2.75
  -1   0  10   47.41    2.72
   1   0  10   33.29    3.05
   1   0  10   39.07    3.16
  -1   0 -10   39.62    3.14
  -1   0 -10   37.40    3.06
  -1   0  10   34.18    3.05
   1   0 -10   28.83    2.90
   1   0 -10   33.50    3.03
  -1   0  10   29.84    2.91
  -1   0 -10   31.72    2.74
   1   0  10   41.05    2.62
   1   0 -10   36.44    2.61
   1   0 -10   39.61    3.29
  -1   0  10   33.78    3.21
  -1   0  10   33.74    3.14
   1   0  10   34.20    3.22
   1   0  10   37.74    3.29
  -1   0 -10   37.87    2.62
   1   0 -10   35.65    2.63
   1   0 -10   36.83    2.66
  -1   0 -10   38.18    2.64
  -1   0 -10   35.80    2.64
   1   0 -10   35.81    2.66
   1   0 -10   36.02    2.59
   1   0 -10   36.22    2.64
  -1   0 -10   35.03    2.60
  -1   0 -10   35.42    3.00
  -1   0 -10   22.90    2.71
   1   0 -10   23.80    2.65
   1   0 -10   30.03    2.97
   1   0  10   34.97    3.05
  -1   0  10   33.36    3.03
  -1   0  10   30.34    3.09
   1   0 -10   21.02    2.61
   1   0 -10   37.29    2.61
   1   0  10   41.47    2.63
   1   0  11   65.69    3.20
  -1   0  11   51.92    3.16
  -1   0 -11   38.86    3.51
  -1   0  11   32.89    3.47
  -1   0 -11   42.21    3.62
   1   0  11   41.30    3.60
   1   0 -11   35.06    3.48
   1   0 -11   32.02    3.35
   1   0  11   33.97    3.50
   1   0 -11   41.10    3.05
   1   0  11   49.81    3.07
   1   0  11   39.08    3.73
  -1   0  11   35.78    3.61
  -1   0 -11   43.51    3.07
   1   0 -11   40.89    3.08
  -1   0 -11   42.75    3.09
   1   0 -11   37.43    3.10
  -1   0 -11   41.87    3.09
   1   0 -11   42.44    3.11
   1   0 -11   40.66    3.04
   1   0 -11   40.28    3.08
  -1   0 -11   40.81    3.05
  -1   0 -11   24.25    3.11
  -1   0 -11   41.32    3.50
   1   0 -11   34.76    3.46
  -1   0  11   32.55    3.55
   1   0 -11   41.18    3.05
   1   0  11   48.09    3.07
   1   0  12    8.40    0.90
  -1   0  12    9.46    0.89
   1   0  12    5.78    1.29
  -1   0  12    3.74    1.31
  -1   0 -12    7.26    0.74
   1   0 -12    7.59    0.77
  -1   0 -12    6.50    0.80
   1   0 -12    8.72    0.85
  -1   0 -12    6.00    0.76
   1   0 -12    7.57    0.84
   1   0 -12    7.46    0.68
   1   0 -12    7.14    0.78
  -1   0 -12    5.85    0.69
   1   0  12    6.54    0.73
   1   0 -12    7.56    0.71
  -1   0  12    5.86    1.30
  -1   0 -12    3.54    1.10
   1   0 -12    5.81    1.20
  -1   0 -12    4.92    1.47
   1   0 -12    7.12    0.71
   1   0  12    6.58    0.72
  -1   0 -13    2.84    0.60
   1   0 -13    3.90    0.69
   1   0 -13    3.19    0.70
   1   0 -13    3.28    0.51
  -1   0 -13    3.73    0.66
  -1   0 -13    2.79    0.53
   1   0 -13    3.70    0.63
  -1   0 -13    2.73    0.56
   1   0 -13    4.25    0.63
   1   0 -13    3.37    0.54
   1   0  13    2.92    0.57
   1   0 -13    2.28    0.52
  -1   0  13    3.81    0.75
   1   0  13    2.90    0.58
   1   0 -14    1.14    0.64
  -1   0 -14    1.63    0.59
   1   0 -14    1.21    0.71
  -1   0 -14    1.48    0.61
   1   0 -14    1.78    0.61
   1   0 -14    1.24    0.60
  -1   0 -14    1.43    0.52
   1   0 -14    0.99    0.52
   1   0 -14    1.64    0.53
   1   0  14    1.24    0.54
  -1   0  14    0.72    0.74
   1   0  14    1.48    0.57
  -1   0 -15    0.70    0.62
   1   0 -15    0.54    0.63
   1   0 -15    0.37    0.72
  -1   0 -15    0.17    0.67
   1   0 -15    0.88    0.60
   1   0 -15    0.66    0.58
  -1   0 -15    0.79    0.55
   1   0  15    0.74    0.56
  -1   0  15    0.38    0.75
   1   0  15    0.88    0.56
  -1   0 -16    4.26    0.78
   1   0 -16    4.04    0.84
   1   0 -16    4.22    0.71
   1   0  16    2.13    0.54
   1   0 -16    3.87    0.73
  -1   0 -16    3.64    0.67
  -1   0  16    5.26    0.72
   1   0  16    3.86    0.71
  -1   0 -16    3.30    0.71
   1   0 -16    3.02    0.76
   1   0  16    3.59    0.71
  -1   0  16    4.73    0.73
  -1   0 -17    1.48    0.72
   1   0 -17    1.89    0.81
   1   0  17    1.16    0.48
  -1   0  17    2.64    0.66
   1   0  17    2.28    0.64
  -1   0  17    1.69    0.66
   1   0  17    2.73    0.67
   1   0 -17    2.17    0.69
  -1   0 -17    1.83    0.60
   1   0 -17    1.99    0.66
  -1   0 -18    1.75    0.62
   1   0 -18    2.65    0.67
   1   0 -18    2.44    0.82
  -1   0 -18    2.48    0.74
   1   0  18    2.72    0.68
  -1   0  18    2.85    0.66
   1   0 -18    3.25    0.70
  -1   0  18    2.61    0.67
   1   0  18    2.75    0.69
  -1   0 -19    2.15    0.58
   1   0 -19    2.28    0.66
   1   0  19    2.80    0.67
  -1   0  19    2.86    0.65
  -1   0 -19    3.09    0.73
   1   0 -19    2.76    0.78
  -1   0  19    3.40    0.66
   1   0  19    2.87    0.68
   1   0 -19    3.24    0.71
   1   0 -20    8.84    0.94
  -1   0 -20    7.02    0.88
  -1   0 -20   11.59    1.67
   1   0  20   10.23    0.97
  -1   0  20    9.97    0.96
   1   0 -20   10.10    1.02
  -1   0 -20    8.99    0.99
  -1   0  20    9.97    0.96
   1   0  20    9.95    0.96
   1   0 -21    0.70    0.57
  -1   0 -21    1.41    0.53
   1   0  21    0.85    0.52
  -1   0  21    0.64    0.53
   1   0 -21    0.72    0.97
  -1   0 -21   -0.54    1.17
  -1   0  21    0.85    0.53
   1   0  21    0.55    0.51
   1   0 -21    0.41    0.48
   1   0 -22   -0.17    0.39
   1   0  22    0.11    0.46
  -1   0  22    0.01    0.45
  -1   0 -22   -0.06    0.59
   1   0 -22   -0.02    0.70
  -1   0 -22    0.37    0.93
  -1   0  22    0.20    0.45
   1   0  22   -0.09    0.45
  -1   0 -22    0.12    0.35
  -1   0 -22    0.10    0.43
   1   0 -22    0.42    0.47
  -1   0  23    0.43    0.59
   1   0  23    0.64    0.58
  -1   0  23    1.09    0.59
   1   0  23    0.77    0.56
   1   0 -23    0.65    0.46
   1   0 -23    0.47    0.60
  -1   0 -23   -0.35    0.39
  -1   1  23    1.00    0.58
  -1  -1 -23    0.23    0.46
   1   1 -23    0.31    0.58
   1   1 -23    0.40    0.45
  -1   1  23    1.13    0.57
   1   1 -22    0.68    0.37
  -1   1  22    1.03    0.45
   1   1 -22    1.40    0.46
  -1  -1 -22    1.67    0.45
  -1  -1 -22    0.53    0.51
   1   1 -22    0.70    0.77
  -1  -1 -22    1.21    0.87
  -1  -1 -22    1.32    0.37
   1  -1  22    0.30    0.34
  -1   1  22    1.31    0.45
  -1   1  21    0.03    0.52
   1   1 -21    0.02    0.57
  -1  -1 -21    0.77    0.53
  -1   1  21   -0.12    0.29
  -1  -1 -21    0.21    0.72
   1   1 -21    0.14    0.44
  -1   1  21    0.65    0.51
  -1  -1 -21   -0.12    0.45
  -1  -1 -21    0.21    1.09
   1   1 -20    0.24    0.62
  -1  -1 -20   -0.03    0.63
  -1   1  20    0.11    0.38
   1   1 -20    0.90    0.55
  -1  -1 -20    0.43    0.50
  -1   1  20    0.92    0.57
  -1   1  20    1.06    0.58
  -1  -1 -20   -0.31    1.25
  -1  -1 -19   -0.61    1.38
  -1  -1 -19    0.67    0.56
   1   1 -19    0.42    0.56
   1   1 -19    0.43    0.60
  -1   1  19    0.58    0.59
  -1   1  19    0.21    0.59
  -1  -1 -19   -0.11    0.68
   1   1 -19    0.17    0.67
  -1  -1 -18    2.80    0.67
   1   1 -18    2.21    0.66
  -1  -1 -18    4.23    0.80
   1   1 -18    3.08    0.80
   1   1 -18    2.62    0.72
  -1   1  18    2.89    0.66
  -1   1  18    3.11    0.66
   1   1 -17    8.02    0.91
  -1  -1 -17    8.84    0.91
   1   1 -17    8.08    0.88
  -1  -1 -17    7.08    0.99
   1   1 -17    7.20    0.98
   1   1 -17    6.76    0.93
  -1   1  17    8.26    0.90
  -1   1  17    7.65    0.89
  -1  -1 -16    6.22    0.80
   1   1 -16    5.73    0.82
   1   1 -16    6.44    0.81
  -1  -1 -16    5.96    0.92
   1   1 -16    6.41    0.92
  -1  -1 -16    6.46    0.87
   1   1 -16    6.36    0.88
  -1   1  16    6.82    0.82
  -1   1  16    7.01    0.81
   1  -1  15    1.75    0.48
   1   1 -15    3.19    0.67
   1   1 -15    3.29    0.72
  -1  -1 -15    3.56    0.70
  -1  -1 -15    3.97    0.68
   1   1 -15    3.65    0.66
  -1  -1 -15    2.98    0.76
   1   1 -15    3.11    0.75
   1   1 -14   10.79    1.05
   1   1 -14   11.03    1.01
   1   1 -14   11.25    1.01
   1  -1  14   13.46    1.23
   1   1 -14   11.09    1.05
  -1  -1 -14   10.93    1.05
  -1  -1 -14   10.26    1.11
  -1  -1 -14   11.28    1.08
   1   1 -14   11.77    1.13
   1   1 -14   11.06    1.11
  -1  -1 -13   22.33    1.80
   1   1 -13   18.44    1.77
  -1  -1 -13   23.42    1.80
   1   1 -13   22.03    1.79
   1   1 -13   20.83    1.73
   1   1 -13   21.65    1.76
   1  -1  13   27.57    1.91
   1   1 -13   20.68    1.73
   1   1 -13   20.87    1.76
  -1  -1 -13   22.47    1.76
   1   1 -12   14.03    1.17
   1  -1  12   10.95    1.97
  -1   1  12    9.71    1.77
   1   1 -12   14.02    1.20
  -1  -1 -12   14.76    1.21
  -1  -1 -12   14.37    1.25
  -1  -1 -12   16.53    1.25
   1   1 -12   12.71    1.23
   1   1 -12   15.06    1.26
   1   1 -12   14.02    1.14
   1   1 -12   13.63    1.21
   1  -1  12   20.68    1.36
  -1   1  12   18.75    1.32
   1  -1  12   12.63    1.83
  -1  -1 -12   10.97    1.86
  -1  -1 -12   10.16    1.63
  -1   1  12    8.03    1.60
   1   1 -12   12.34    1.64
   1   1 -12   13.81    1.17
   1   1 -11   55.76    3.88
   1  -1  11   77.79    4.02
  -1   1  11   72.42    3.98
   1  -1  11   45.80    4.44
  -1   1  11   44.58    4.32
   1   1 -11   46.42    4.32
  -1  -1 -11   35.54    4.27
  -1  -1 -11   43.43    4.30
   1   1 -11   36.76    4.19
  -1   1  11   41.67    4.38
  -1  -1 -11   49.32    4.50
   1  -1  11   48.62    4.57
  -1  -1 -11   53.01    3.89
   1   1 -11   53.83    3.90
   1   1 -11   47.76    3.91
  -1  -1 -11   57.61    3.93
  -1  -1 -11   51.73    3.91
   1   1 -11   57.65    3.93
   1   1 -11   57.29    3.86
   1   1 -11   31.27    3.98
   1   1 -11   48.95    4.30
  -1   1  11   38.80    4.28
   1   1 -11   55.97    3.88
   1   1 -10  107.05    7.06
  -1  -1 -10  101.74    7.05
  -1  -1 -10  103.08    7.68
   1  -1  10   86.36    7.64
  -1   1  10  100.26    7.64
  -1  -1 -10  106.64    7.78
   1   1 -10  105.97    7.70
   1  -1  10   95.29    7.69
  -1   1  10   99.06    7.57
   1   1 -10  100.72    7.07
   1   1 -10   93.99    7.09
  -1  -1 -10  106.04    7.07
  -1  -1 -10  109.25    7.10
  -1  -1 -10  100.58    7.09
   1   1 -10  110.08    7.10
   1   1 -10  103.33    7.04
  -1  -1 -10   94.22    7.05
   1  -1  10   97.02    7.56
  -1   1  10   97.28    7.32
   1   1 -10   98.74    7.45
  -1   1  10  101.73    7.50
   1   1 -10   76.18    7.34
  -1  -1 -10  118.76    7.63
   1   1 -10  108.36    7.06
   1  -1  10  134.01    7.17
   1   1 -10   97.76    7.44
   1   1 -10   65.11    7.17
   1   1 -10   93.39    7.24
  -1   1  10  100.48    7.49
  -1  -1 -10   56.00    7.05
  -1   1  10   92.90    7.49
  -1  -1  -9  203.76   15.50
   1  -1   9  218.18   15.58
   1  -1   9  212.39   15.54
  -1  -1  -9  207.74   15.56
   1   1  -9  235.31   15.59
  -1   1   9  218.91   15.50
  -1   1   9  203.37   15.43
  -1  -1  -9  197.70   15.04
  -1  -1  -9  217.73   15.05
   1   1  -9  224.99   15.05
  -1  -1  -9  139.88   15.08
  -1   1   9  201.97   15.38
   1   1  -9  219.70   15.22
  -1   1   9  210.80   15.38
   1   1  -9  154.83   15.15
   1   1  -9  220.72   15.36
   1  -1   9  275.07   15.11
  -1   1   9  203.43   15.24
   1   1  -9  232.65   15.38
   1   1  -9  218.05   15.38
   1  -1   9  225.36   15.51
  -1  -1  -9  232.85   15.48
  -1   1   9  210.01   15.37
  -1  -1  -9  192.80   15.08
   1   1  -9  224.11   15.02
  -1  -1  -9  202.87   15.03
   1   1  -9  207.04   15.05
   1   1  -9  216.81   15.04
   1   1  -9  222.26   15.02
   1   1  -8   44.08    3.59
   1  -1   8   40.88    3.61
  -1   1   8   50.14    3.61
   1  -1   8   34.08    3.56
  -1   1   8   47.64    3.54
  -1  -1  -8   41.22    3.58
  -1  -1  -8   32.42    3.18
  -1   1   8   46.41    3.44
   1   1  -8   41.25    3.39
   1   1  -8   42.44    3.29
  -1  -1  -8   45.52    3.18
  -1   1   8   46.13    3.33
   1   1  -8   44.93    3.40
   1  -1   8   43.16    3.55
   1   1  -8   40.50    3.40
  -1  -1  -8   52.12    3.56
  -1   1   8   48.11    3.47
   1  -1   7   99.84    7.00
   1  -1   7   94.42    6.97
  -1   1   7   86.32    6.87
  -1   1   7   93.04    6.91
   1   1  -7   88.66    6.72
  -1  -1  -7   96.00    6.68
   1   1  -7   87.01    6.80
  -1   1   7   83.17    6.81
  -1  -1  -7   97.06    6.66
   1  -1   7   94.28    6.93
  -1   1   7   86.08    6.81
   1   1  -7   95.22    6.82
  -1  -1  -7  101.26    6.92
   1   1  -7   88.34    6.81
  -1   1   7   86.01    6.72
  -1   1   6   55.87    4.28
   1  -1   6   54.86    4.33
   1  -1   6   58.88    4.36
  -1   1   6   50.31    4.21
  -1   1   6   52.20    4.18
  -1  -1  -6   56.29    4.07
   1   1  -6   53.85    4.17
   1   1  -6   55.85    4.12
   1   1  -6   54.98    4.18
  -1   1   6   52.24    4.09
  -1   1   6   49.91    4.18
   1  -1   6   60.52    4.32
  -1  -1  -6   60.08    4.27
   1   1  -6   59.67    4.21
  -1  -1  -5   67.46    5.80
   1  -1   5   64.13    5.75
  -1   1   5   84.55    5.76
   1  -1   5   65.27    5.78
  -1   1   5   76.38    5.72
  -1   1   5   76.68    5.69
   1   1  -5   76.34    5.69
   1   1  -5   79.61    5.65
  -1  -1  -5   82.64    5.60
   1  -1   5   76.76    5.81
  -1   1   5   77.08    5.59
  -1   1   5   79.08    5.69
  -1  -1  -5   72.05    5.72
   1   1  -5   83.14    5.72
   1   1  -5   80.11    5.69
  -1  -1  -4  178.46   12.48
  -1   1   4  169.90   12.40
   1  -1   4  167.99   12.45
  -1   1   4  168.63   12.37
  -1  -1  -4  174.18   12.31
   1   1  -4  171.73   12.36
   1   1  -4  171.61   12.34
  -1   1   4  170.78   12.36
  -1   1   4  167.24   12.37
   1   1  -4  175.47   12.39
  -1   1   4  171.05   12.28
   1  -1   4  189.56   12.46
   1   1  -4  162.94   12.36
  -1   1   3  483.19   34.03
   1   1  -3  498.74   34.11
  -1   1   3  495.95   34.06
  -1  -1  -3  436.05   34.09
  -1  -1  -3  494.31   34.14
  -1  -1  -3  518.93   34.03
  -1   1   3  503.97   34.05
  -1   1   3  433.57   33.95
   1   1  -3  514.57   34.05
  -1   1   3  513.08   34.05
   1   1  -3  515.12   34.05
   1  -1   3  517.92   34.12
  -1   1   3  457.72   33.97
  -1   1   2  113.63    8.13
  -1   1   2  116.40    8.10
  -1  -1  -2  109.92    8.24
  -1  -1  -2  116.14    8.21
   1   1  -2  104.38    8.20
   1  -1   2  118.29    8.19
   1   1  -2  117.28    8.20
   1   1  -2  110.96    8.14
  -1   1   2  114.30    8.11
  -1   1   2  106.54    8.09
  -1   1   2  115.15    8.14
   1   1  -2  116.37    8.14
   1  -1   2  122.68    8.22
  -1  -1  -2  122.30    8.20
  -1   1   2  118.08    8.14
  -1   1   2  108.93    8.07
   1  -1   1   68.68    4.99
  -1   1   1   70.62    4.94
   1   1  -1   68.34    4.97
   1   1  -1   70.01    4.94
   1   1  -1   75.92    5.01
  -1   1   1   69.96    4.93
  -1  -1  -1   59.99    5.05
  -1  -1  -1   67.14    5.01
  -1   1   1   67.50    4.90
  -1   1   1   73.29    4.95
  -1   1   1   68.80    4.91
  -1   1   1   56.96    4.90
  -1  -1  -1   76.52    5.00
   1  -1   1   68.78    4.99
  -1   1   1   74.55    4.95
  -1   1   0  421.54   28.77
   1   1   0  393.16   28.76
   1  -1   0  397.03   28.77
  -1  -1   0  419.18   28.78
   1   1   0  418.45   28.78
  -1   1   0  389.03   28.76
  -1   1   0  403.92   28.71
   1   1   0  414.36   28.81
  -1  -1   0  357.66   28.81
  -1   1   0  413.88   28.72
   1   1   0  366.19   28.83
   1   1   0  413.58   28.76
  -1   1   0  388.92   28.76
  -1  -1   0  416.56   28.79
  -1   1   0  400.70   28.76
   1   1   0  416.41   28.78
  -1  -1   1   63.93    5.18
  -1   1  -1   69.09    5.12
  -1   1  -1   75.90    5.16
   1   1   1   67.83    5.12
  -1  -1   1   76.40    5.16
   1   1   1   73.42    5.14
  -1   1  -1   71.36    5.12
   1   1   1   70.98    5.19
   1   1   1   69.52    5.22
  -1   1  -1   74.73    5.13
   1   1   1   69.63    5.13
   1   1   1   65.38    5.16
  -1   1  -1   71.47    5.16
  -1  -1   1   72.37    5.15
  -1   1  -1   70.79    5.12
  -1   1  -2  123.90    8.51
   1   1   2  121.27    8.55
   1   1   2  115.32    8.50
  -1   1  -2  123.23    8.55
  -1   1  -2  127.67    8.55
   1   1   2  125.13    8.57
   1   1   2  117.55    8.59
  -1   1  -2  121.85    8.54
  -1   1  -2  122.78    8.51
   1  -1  -2  108.99    8.45
  -1  -1   2  115.68    8.52
  -1  -1   2  108.27    8.56
   1   1   2  117.42    8.50
  -1   1  -2  119.38    8.54
   1   1   2  119.47    8.50
   1   1   3  487.43   35.35
  -1  -1   3  479.55   35.35
   1   1   3  500.04   35.38
  -1  -1   3  472.94   35.36
  -1   1  -3  501.06   35.35
  -1   1  -3  512.63   35.40
   1  -1  -3  513.54   35.34
   1   1   3  498.00   35.42
  -1   1  -3  497.44   35.39
  -1   1  -3  502.08   35.41
   1   1   3  489.87   35.41
  -1   1  -3  509.49   35.35
   1   1   3  492.06   35.35
   1   1   3  446.79   35.31
  -1  -1   3  515.21   35.41
   1  -1  -3  508.70   35.26
  -1   1  -4  166.36   12.52
  -1  -1   4  164.44   12.52
   1   1   4  167.80   12.52
  -1   1  -4  181.53   12.58
   1   1   4  181.61   12.56
  -1  -1   4  169.95   12.49
   1  -1  -4  187.52   12.45
  -1  -1   4  167.56   12.60
  -1   1  -4  192.45   12.62
   1   1   4  172.22   12.60
  -1   1  -4  180.20   12.60
   1  -1  -4  168.89   12.52
  -1  -1   4  175.31   12.62
   1  -1  -4  164.66   12.52
   1   1   4  183.01   12.61
  -1  -1   4  180.60   12.59
  -1   1  -4  184.56   12.52
   1   1   4  158.26   12.46
   1   1   4  170.05   12.52
   1  -1  -5   88.79    5.76
   1   1   5   80.03    5.86
  -1   1  -5   80.58    5.83
   1   1   5   75.85    5.82
  -1  -1   5   78.35    5.83
  -1  -1   5   76.83    5.78
  -1   1  -5   85.01    5.83
  -1   1  -5   77.08    5.95
  -1  -1   5   77.33    5.93
   1   1   5   79.61    5.93
   1  -1  -5   80.45    5.86
   1   1   5   73.63    5.93
   1  -1  -5   78.71    5.85
  -1   1  -5   83.74    5.94
  -1  -1   5   77.86    5.94
  -1   1  -5   76.52    5.82
  -1  -1   5   82.18    5.91
   1   1   5   70.41    5.72
   1   1   5   75.36    5.82
  -1   1  -5   80.08    5.82
  -1   1  -6   58.67    4.17
  -1   1  -6   56.54    4.19
   1   1   6   51.30    4.17
  -1  -1   6   54.13    4.13
   1  -1  -6   57.38    4.12
  -1  -1   6   52.59    4.19
   1   1   6   52.88    4.20
  -1   1  -6   61.67    4.36
   1   1   6   54.52    4.31
  -1  -1   6   54.82    4.30
   1  -1  -6   49.49    4.22
   1   1   6   55.69    4.30
  -1  -1   6   57.97    4.33
   1  -1  -6   57.18    4.25
  -1   1  -6   54.39    4.32
  -1   1  -6   56.41    4.18
  -1  -1   6   54.06    4.27
  -1   1  -6   55.88    4.16
   1   1   6   49.61    4.17
   1   1   7   97.41    7.13
   1  -1  -7  108.82    7.05
  -1   1  -7   96.79    7.04
  -1  -1   7   89.14    7.02
   1   1   7   93.35    7.10
  -1   1  -7   97.86    7.10
  -1   1  -7  100.18    7.18
  -1  -1   7   85.96    7.08
   1   1   7   92.50    7.20
  -1  -1   7   90.65    7.22
  -1   1  -7  103.59    7.29
   1   1   7  102.77    7.25
  -1   1  -7   96.23    7.25
  -1  -1   7   93.23    7.22
   1  -1  -7   92.46    7.16
  -1   1  -7   94.76    7.08
  -1   1  -7   99.22    7.05
  -1  -1   7   85.23    7.17
   1   1   7   93.87    7.10
  -1   1  -8   40.99    3.38
  -1   1  -8   42.43    3.48
   1  -1  -8   56.77    3.50
  -1  -1   8   39.51    3.48
  -1   1  -8   41.12    3.55
   1   1   8   43.87    3.51
   1   1   8   47.69    3.56
  -1   1  -8   43.50    3.47
  -1  -1   8   41.70    3.61
  -1   1  -8   42.68    3.40
   1   1   8   44.39    3.50
   1   1   8   47.90    3.70
  -1  -1   8   35.35    3.66
   1   1   8   42.95    3.69
   1  -1  -8   47.66    3.65
  -1  -1   8   43.69    3.68
  -1   1  -8   40.69    3.67
  -1   1  -8   43.55    3.69
   1   1   9  222.93   15.26
   1  -1  -9  233.67   15.79
   1   1   9  214.92   15.74
  -1   1  -9  227.18   15.83
   1   1   9  202.62   15.73
  -1   1  -9  217.26   15.81
  -1  -1   9  228.42   15.78
  -1  -1   9  231.95   15.81
   1  -1  -9  214.91   15.27
  -1   1  -9  214.93   15.27
   1  -1  -9  200.86   15.29
   1  -1  -9  214.43   15.25
   1  -1  -9  206.55   15.27
  -1  -1   9  260.82   15.34
  -1  -1   9  208.04   15.57
  -1   1  -9  234.05   15.71
   1  -1  -9  182.14   15.48
   1   1   9  208.74   15.62
  -1   1  -9  216.78   15.60
  -1   1  -9  212.44   15.48
   1   1   9  193.51   15.57
  -1   1  -9  219.95   15.58
  -1  -1   9  215.79   15.71
  -1   1  -9  145.33   15.41
   1   1   9  193.02   15.57
   1   1   9  224.05   15.26
   1   1  10  116.29    7.41
  -1  -1  10  127.12    7.50
  -1  -1  10   91.42    7.74
  -1   1 -10   99.97    7.79
   1   1  10  104.67    7.83
   1   1  10   93.95    7.78
  -1   1 -10  105.68    7.90
  -1   1 -10   93.61    7.60
   1  -1 -10   86.48    7.67
  -1  -1  10   96.38    7.95
  -1  -1  10   99.92    7.99
   1  -1 -10  109.60    8.02
  -1   1 -10   92.11    7.98
   1   1  10  101.92    7.96
  -1   1 -10  102.32    8.04
   1   1  10   96.57    7.97
  -1   1 -10   98.40    7.40
   1  -1 -10  106.20    7.43
   1  -1 -10   98.73    7.44
  -1   1 -10   95.84    7.41
  -1   1 -10  102.07    7.42
   1  -1 -10  108.23    7.40
   1  -1 -10  102.98    7.42
  -1   1 -10   97.44    7.75
   1   1  10   98.34    7.80
  -1   1 -10   70.25    7.56
  -1  -1  10   91.46    7.87
   1   1  10  116.13    7.41
   1   1  11   58.85    3.80
   1  -1 -11   51.12    3.79
  -1  -1  11   67.46    3.92
  -1   1 -11   46.38    4.00
   1   1  11   50.64    4.28
   1  -1 -11   41.95    4.21
  -1   1 -11   48.93    4.24
   1   1  11   44.45    4.24
  -1  -1  11   44.80    4.17
   1  -1 -11   39.25    4.06
   1   1  11   47.18    4.40
  -1   1 -11   55.17    4.59
  -1  -1  11   46.93    4.42
  -1   1 -11   54.46    3.79
   1  -1 -11   51.53    3.82
   1  -1 -11   49.51    3.84
  -1   1 -11   52.85    3.81
   1  -1 -11   49.94    3.84
  -1   1 -11   58.12    3.82
   1  -1 -11   51.68    3.78
   1  -1 -11   50.93    3.81
  -1   1 -11   50.64    4.22
  -1   1 -11   35.14    3.94
  -1  -1  11   42.54    4.34
   1   1  11   56.89    3.80
   1   1  12   16.12    1.18
   1  -1 -12   13.52    1.17
  -1  -1  12   17.01    1.34
   1   1  12   13.18    1.71
  -1  -1  12   10.13    1.81
   1   1  12   10.10    1.84
   1  -1 -12   13.87    1.21
  -1   1 -12   15.15    1.16
   1  -1 -12   14.38    1.27
   1  -1 -12   12.55    1.25
  -1   1 -12   14.58    1.18
  -1   1 -12   14.86    1.23
   1  -1 -12   12.97    1.15
   1  -1 -12   13.76    1.21
   1  -1 -12   10.24    1.61
  -1  -1  12   10.87    1.82
  -1   1 -12   11.82    1.61
   1   1  12   15.28    1.18
  -1   1 -13   19.26    1.76
   1  -1 -13   24.38    1.81
   1  -1 -13   24.16    1.86
  -1   1 -13   21.07    1.79
   1  -1 -13   23.36    1.87
  -1   1 -13   20.67    1.81
   1  -1 -13   22.92    1.76
   1  -1 -13   23.42    1.81
   1   1  13   23.56    1.79
  -1  -1  13   26.53    1.94
   1   1  13   24.23    1.79
   1  -1 -13   23.66    1.77
   1  -1 -14   10.89    1.06
  -1   1 -14    9.26    0.97
   1  -1 -14   10.37    1.13
  -1   1 -14   10.44    0.98
  -1   1 -14   10.05    1.05
   1  -1 -14    9.78    1.07
   1  -1 -14    9.93    0.96
   1  -1 -14   10.22    1.04
  -1  -1  14   13.46    1.20
   1  -1 -14    9.35    0.95
   1   1  14   12.49    1.01
   1   1  14   11.43    1.01
  -1   1 -15    3.13    0.59
   1  -1 -15    3.04    0.71
  -1   1 -15    2.96    0.72
   1  -1 -15    3.14    0.79
   1   1  15    3.99    0.66
  -1   1 -15    2.58    0.64
   1  -1 -15    4.07    0.79
  -1  -1  15    4.24    0.84
   1  -1 -15    3.14    0.60
   1   1  15    3.26    0.65
  -1   1 -16    6.04    0.81
   1  -1 -16    6.05    0.88
  -1   1 -16    5.73    0.87
   1  -1 -16    6.75    0.99
   1  -1 -16    6.28    0.85
  -1   1 -16    5.50    0.75
   1   1  16    6.81    0.81
  -1  -1  16    7.55    0.97
   1   1  16    6.98    0.82
   1  -1 -17    7.71    1.02
   1   1  17    5.36    0.76
  -1   1 -17    7.70    0.83
   1  -1 -17    8.17    0.95
   1   1  17    8.42    0.88
   1  -1 -17    8.14    0.99
  -1   1 -17    7.74    0.91
  -1   1 -17    7.55    0.96
   1   1  17    8.90    0.91
  -1   1 -18    4.63    0.77
   1  -1 -18    3.53    0.87
   1   1  18    2.01    0.53
   1  -1 -18    3.20    0.73
  -1   1 -18    3.06    0.61
   1   1  18    4.15    0.72
   1  -1 -18    3.22    0.76
   1   1  18    3.98    0.72
   1  -1 -19    0.76    0.73
  -1   1 -19   -0.19    0.63
   1   1  19    0.02    0.43
  -1   1 -19    0.35    0.49
   1  -1 -19    0.16    0.62
   1   1  19    0.57    0.60
   1   1  19    0.10    0.60
   1  -1 -19    0.80    0.65
   1  -1 -20    0.33    0.66
  -1   1 -20    0.67    0.60
   1   1  20   -0.02    0.40
  -1   1 -20    0.09    0.44
   1  -1 -20    0.56    0.59
   1  -1 -20    1.19    1.06
   1   1  20    0.14    0.56
   1   1  20    0.26    0.57
   1  -1 -21    0.20    0.60
  -1   1 -21   -0.19    0.52
   1   1  21    0.07    0.30
   1  -1 -21    0.42    0.87
  -1   1 -21   -0.40    1.15
   1   1  21   -0.13    0.50
   1   1  21    0.10    0.52
   1  -1 -21    0.90    0.50
   1   1  22    1.70    0.47
   1  -1 -22    1.57    0.42
  -1   1 -22    0.27    0.99
   1   1  22    1.75    0.47
   1  -1 -22    1.75    0.44
  -1   1 -22    1.18    0.44
   1  -1 -22    0.90    0.49
   1  -1 -23   -0.32    0.60
   1   1  23    1.57    0.57
   1   1  23    1.04    0.56
   1  -1 -23    1.53    0.49
   1   2 -23    1.05    0.55
  -1  -2 -22    0.29    0.43
   1   2 -22   -0.02    0.42
   1  -2  22    0.61    0.41
  -1   2  22    0.42    0.40
  -1  -2 -22    0.45    0.74
   1   2 -22   -0.06    0.79
  -1  -2 -22    0.08    0.34
   1  -2  22    0.03    0.41
  -1   2  22   -0.17    0.41
  -1   2  21    1.03    0.51
   1  -2  21    1.41    0.53
   1   2 -21    0.89    0.54
  -1  -2 -21    1.74    0.55
  -1  -2 -21    0.71    0.59
  -1   2  21    0.82    0.36
   1   2 -21    1.73    0.43
  -1  -2 -21    0.90    1.05
  -1   2  21    1.38    0.51
   1  -2  21    1.88    0.52
  -1  -2 -21    1.29    0.47
   1  -2  20    0.75    0.57
  -1   2  20    0.86    0.55
   1   2 -20    0.40    0.62
  -1  -2 -20    0.16    0.60
  -1  -2 -20    0.57    0.78
  -1   2  20    0.82    0.42
   1   2 -20    0.61    0.49
  -1  -2 -20    0.14    1.21
   1  -2  20    0.52    0.56
  -1   2  20    0.56    0.54
  -1  -2 -20    0.82    0.52
   1   2 -19    1.21    0.58
  -1  -2 -19    1.21    0.59
   1   2 -19    1.69    0.57
  -1  -2 -19    2.67    1.37
  -1  -2 -19    1.74    0.71
   1   2 -19    1.77    0.69
  -1   2  19    1.34    0.61
   1  -2  19    1.57    0.64
  -1   2  19    1.72    0.60
   1  -2  19    2.07    0.64
   1   2 -18    1.05    0.61
   1   2 -18    0.98    0.70
  -1  -2 -18    1.28    0.73
  -1  -2 -18    1.31    0.60
   1   2 -18    1.48    0.60
  -1  -2 -18    2.33    1.42
  -1   2  18    1.39    0.62
   1  -2  18    1.31    0.63
   1  -2  18    1.37    0.63
  -1   2  18    1.59    0.63
   1  -2  17   18.60    1.56
  -1   2  17   19.95    1.54
   1   2 -17   16.72    1.49
  -1  -2 -17   17.60    1.55
   1   2 -17   17.57    1.53
  -1  -2 -17   15.21    2.16
   1   2 -17   18.74    1.60
  -1  -2 -17   19.12    1.62
   1   2 -17   16.40    1.55
  -1   2  17   19.38    1.54
   1  -2  17   19.38    1.56
   1   2 -16    7.17    0.97
  -1  -2 -16    6.76    0.98
   1   2 -16    7.66    0.84
   1   2 -16    7.12    0.91
   1   2 -16    6.55    0.84
  -1  -2 -16    6.24    0.89
   1  -2  16    7.26    0.87
  -1   2  16    9.58    0.88
   1  -2  16    6.63    0.84
  -1   2  16    8.12    0.85
  -1   2  15    4.22    0.72
   1  -2  15    5.37    0.74
  -1  -2 -15    4.48    0.86
   1   2 -15    4.39    0.81
   1   2 -15    4.55    0.72
   1   2 -15    4.33    0.76
   1   2 -15    4.59    0.70
  -1  -2 -15    4.17    0.73
   1  -2  15    7.14    0.95
   1  -2  15    5.17    0.73
  -1   2  15    5.14    0.73
   1  -2  14    9.44    0.95
   1   2 -14    9.01    0.95
  -1  -2 -14    8.83    1.02
   1   2 -14    8.01    0.99
  -1  -2 -14   11.60    1.03
   1   2 -14    9.65    1.00
  -1  -2 -14    9.94    0.99
   1   2 -14    9.66    0.95
   1  -2  14   11.58    1.14
   1  -2  14    9.39    0.95
   1  -2  13    2.19    0.56
  -1  -2 -13    2.15    0.60
   1   2 -13    3.15    0.58
  -1  -2 -13    1.77    0.64
   1   2 -13    2.68    0.61
  -1  -2 -13    1.90    0.66
   1   2 -13    2.97    0.63
   1   2 -13    2.97    0.61
   1  -2  13    2.91    0.75
   1  -2  13    1.90    0.56
   1   2 -13    3.34    0.53
   1   2 -13    2.65    0.53
  -1   2  12    4.80    1.21
   1   2 -12    6.34    0.73
  -1  -2 -12    6.32    0.76
   1   2 -12    7.01    0.79
  -1  -2 -12    7.11    0.80
   1   2 -12    6.24    0.75
  -1  -2 -12    6.47    0.81
  -1   2  12    5.66    1.21
  -1  -2 -12    3.28    1.29
   1  -2  12    4.19    1.40
  -1  -2 -12    6.01    0.72
   1  -2  12    7.27    0.88
   1   2 -12    7.09    0.69
   1  -2  12    7.62    0.72
   1   2 -12    6.84    0.69
   1  -2  12    7.35    0.72
   1  -2  11   15.11    2.33
  -1   2  11   17.40    2.13
  -1  -2 -11   17.49    2.21
   1   2 -11   19.36    1.62
   1   2 -11   17.96    1.64
  -1  -2 -11   22.06    1.65
  -1  -2 -11   24.45    1.68
  -1  -2 -11   21.66    1.68
   1   2 -11   21.41    1.67
  -1   2  11   17.52    2.07
   1   2 -11   16.67    1.85
  -1  -2 -11   20.65    2.12
   1   2 -11   18.38    2.04
  -1  -2 -11   18.66    2.18
  -1  -2 -11   18.51    2.11
   1   2 -11   13.10    1.95
   1  -2  11   17.15    2.28
  -1  -2 -11   20.54    1.62
   1  -2  11   24.50    1.76
   1  -2  11   23.27    1.64
   1   2 -11   22.44    1.61
   1   2 -11   22.49    1.61
   1  -2  11   22.98    1.64
  -1  -2 -10   65.26    5.82
  -1   2  10   61.28    5.72
   1  -2  10   72.26    6.01
  -1   2  10   64.49    5.80
   1   2 -10   66.00    5.34
   1   2 -10   75.77    5.33
  -1  -2 -10   73.35    5.34
  -1  -2 -10   83.93    5.37
  -1  -2 -10   69.81    5.35
   1   2 -10   79.60    5.36
   1   2 -10   67.84    5.68
   1   2 -10   62.19    5.54
  -1  -2 -10   65.51    5.70
   1   2 -10   47.57    5.50
  -1   2  10   65.16    5.68
   1   2 -10   68.74    5.72
   1  -2  10   67.68    5.90
  -1  -2 -10   64.01    5.72
   1  -2  10   71.03    5.76
   1   2 -10   46.69    5.59
  -1   2  10   69.61    5.74
  -1  -2 -10   61.58    5.76
  -1  -2 -10   71.59    5.32
   1  -2  10   92.49    5.43
   1   2 -10   75.00    5.32
   1  -2  10   84.20    5.34
   1  -2  10   85.43    5.34
   1   2 -10   77.51    5.32
   1   2  -9   35.65    2.81
   1  -2   9   41.65    2.82
  -1  -2  -9   39.76    2.83
  -1  -2  -9   40.96    3.37
   1  -2   9   33.22    3.39
  -1   2   9   40.14    3.32
  -1   2   9   35.97    3.24
  -1  -2  -9   40.73    3.50
  -1  -2  -9   45.86    2.87
   1   2  -9   36.99    2.85
  -1  -2  -9   37.80    2.85
  -1  -2  -9   41.13    2.82
   1  -2   9   45.36    2.92
  -1   2   9   38.38    3.21
   1  -2   9   33.78    3.34
  -1  -2  -9   49.24    3.40
   1  -2   9   37.21    3.22
  -1  -2  -9   46.28    3.28
   1   2  -9   34.21    3.16
  -1   2   9   38.05    3.03
   1   2  -9   35.67    3.19
   1  -2   9   42.67    2.82
   1   2  -9   35.83    2.81
  -1  -2  -9   39.59    2.84
   1   2  -9   31.11    2.83
   1   2  -9   34.94    2.82
   1   2  -9   34.15    3.14
  -1  -2  -9   44.23    3.23
  -1   2   9   38.04    3.19
   1   2  -9   34.37    3.05
   1  -2   9   35.44    3.19
  -1  -2  -8  115.31    7.75
   1   2  -8  112.00    7.77
  -1  -2  -8  109.51    7.77
   1   2  -8  114.84    7.78
  -1  -2  -8  122.51    8.35
  -1   2   8  116.33    8.15
  -1  -2  -8  111.17    8.18
  -1   2   8  113.79    8.10
  -1   2   8  119.19    8.10
  -1   2   8  114.25    7.93
   1  -2   8  119.65    8.26
   1   2  -8  118.18    8.13
  -1  -2  -8  134.39    8.24
  -1  -2  -8  121.60    8.12
   1  -2   8  119.36    8.10
   1   2  -8  112.94    8.06
  -1  -2  -8   79.39    7.73
  -1  -2  -8  112.13    7.76
  -1  -2  -8  124.56    8.11
  -1   2   8  119.24    8.08
   1  -2   8  119.40    8.10
   1   2  -8  107.57    7.98
   1   2  -8  112.10    8.05
   1   2  -7   24.52    2.28
   1  -2   7   29.29    2.38
  -1   2   7   29.07    2.35
  -1  -2  -7   29.29    2.34
   1   2  -7   24.65    2.26
  -1   2   7   26.32    2.19
   1   2  -7   25.60    2.32
  -1   2   7   27.72    2.33
  -1  -2  -7   33.36    2.51
   1  -2   7   28.82    2.54
  -1  -2  -7   31.18    2.38
   1  -2   7   28.20    2.36
   1   2  -7   25.41    2.38
  -1  -2  -7   29.29    2.64
  -1   2   7   28.75    2.43
  -1   2   7   28.19    2.38
  -1  -2  -7   25.81    2.45
  -1  -2  -6   40.40    2.53
   1  -2   6   31.53    2.67
  -1  -2  -6   36.00    2.69
   1   2  -6   29.71    2.63
   1   2  -6   31.75    2.64
  -1   2   6   31.56    2.65
  -1  -2  -6   36.08    2.78
  -1   2   6   32.89    2.55
   1  -2   6   30.49    2.67
  -1  -2  -6   36.07    2.70
   1  -2   6   32.24    2.87
   1   2  -6   33.39    2.74
   1   2  -6   31.73    2.65
  -1   2   6   32.70    2.68
  -1  -2  -6   30.89    2.90
  -1   2   6   30.33    2.68
  -1   2   6   32.78    2.72
  -1  -2  -6   33.75    2.78
   1   2  -6   30.84    2.85
  -1  -2  -5  230.28   13.57
   1   2  -5  164.37   13.62
  -1  -2  -5  199.05   13.64
  -1   2   5  180.02   13.61
   1   2  -5  174.87   13.61
   1  -2   5  201.91   13.65
   1   2  -5  189.19   13.69
  -1   2   5  180.92   13.61
   1   2  -5  182.11   13.62
  -1  -2  -5  196.86   13.64
  -1  -2  -5  208.43   13.73
  -1   2   5  178.99   13.54
   1  -2   5  195.70   13.78
   1  -2   5  201.41   13.66
  -1   2   5  175.25   13.61
   1   2  -5  190.06   13.76
   1  -2   5  177.70   13.69
  -1  -2  -5  183.55   13.69
  -1   2   5  182.67   13.63
  -1   2   4  515.36   38.28
   1   2  -4  530.92   38.28
  -1  -2  -4  554.66   38.30
  -1  -2  -4  638.71   38.27
   1  -2   4  557.76   38.30
   1  -2   4  559.64   38.31
  -1   2   4  526.24   38.22
  -1   2   4  509.65   38.28
   1   2  -4  505.91   38.35
   1   2  -4  505.92   38.27
  -1  -2  -4  550.26   38.30
   1  -2   4  501.09   38.41
  -1  -2  -4  522.22   38.34
   1  -2   4  521.82   38.36
  -1   2   4  526.93   38.27
   1   2  -4  557.49   38.42
  -1   2   4  519.40   38.27
  -1  -2  -3  693.12   43.67
  -1   2   3  575.11   43.58
   1  -2   3  598.21   43.67
   1   2  -3  608.86   43.65
  -1   2   3  605.24   43.65
   1   2  -3  624.59   43.74
  -1  -2  -3  647.99   43.67
   1  -2   3  634.97   43.68
   1  -2   3  592.58   43.77
  -1   2   3  633.69   43.66
   1   2  -3  604.39   43.66
  -1   2   3  593.39   43.59
  -1  -2  -3  646.18   43.67
  -1   2   3  618.89   43.62
  -1   2   3  625.80   43.63
   1  -2   3  582.41   43.70
  -1   2   3  599.29   43.64
   1   2  -3  611.78   43.77
   1   2  -2  913.06   63.02
   1   2  -2  927.45   62.93
  -1   2   2  886.26   62.91
   1  -2   2  825.16   62.94
   1   2  -2  843.23   62.98
  -1  -2  -2  978.02   62.98
  -1   2   2  870.55   62.92
  -1  -2  -2  903.65   62.93
  -1   2   2  914.88   62.93
  -1   2   2  883.56   62.92
  -1   2   2  885.07   62.92
  -1  -2  -2  819.12   63.01
  -1  -2  -2  941.72   62.93
   1  -2   2  865.29   62.94
   1  -2   2  880.34   63.04
   1   2  -2  912.51   62.93
  -1   2   2  870.36   62.88
   1  -2   2  865.38   62.96
   1  -2   2  795.22   62.99
  -1   2   2  877.30   62.91
  -1   2   1  187.22   13.46
   1  -2   1  188.52   13.46
  -1   2   1  180.82   13.45
   1   2  -1  199.97   13.56
   1   2  -1  177.36   13.51
   1  -2   1  180.18   13.46
  -1   2   1  186.62   13.48
  -1   2   1  198.03   13.46
  -1  -2  -1  199.99   13.45
  -1   2   1  173.90   13.49
  -1  -2  -1  194.11   13.55
  -1   2   1  193.56   13.50
  -1  -2  -1  202.92   13.45
  -1   2   1  188.23   13.45
   1   2  -1  175.93   13.53
  -1   2   1  190.64   13.48
  -1   2   1  173.34   13.45
   1  -2   1  194.31   13.46
  -1  -2   0   27.27    2.03
   1   2   0   28.03    2.03
  -1   2   0   29.20    2.02
   1  -2   0   25.98    2.03
  -1  -2   0   25.91    2.02
  -1   2   0   25.86    2.02
   1  -2   0   27.25    1.98
   1   2   0   23.02    2.18
  -1   2   0   25.10    2.11
   1   2   0   27.36    2.12
  -1  -2   0   26.34    2.17
  -1   2   0   31.34    2.14
  -1   2   0   26.27    2.12
   1   2   0   28.37    2.16
   1   2   0   31.24    2.32
  -1   2   0   27.44    2.04
  -1  -2   1  194.44   13.56
   1   2   1  185.13   13.55
   1   2   1  186.65   13.60
  -1  -2   1  190.78   13.56
  -1   2  -1  177.21   13.62
  -1  -2   1  188.35   13.55
   1   2   1  179.93   13.55
  -1   2  -1  192.23   13.55
   1   2   1  191.36   13.72
   1   2   1  188.80   13.67
  -1   2  -1  187.69   13.59
   1   2   1  191.71   13.65
  -1   2  -1  205.01   13.66
  -1  -2   1  187.19   13.64
  -1   2  -1  181.62   13.64
  -1   2  -1  195.75   13.55
  -1  -2   1  196.44   13.64
  -1  -2   1  193.90   13.55
  -1  -2   2  907.62   62.33
   1   2   2  829.93   62.33
  -1   2  -2  854.31   62.40
   1   2   2  831.69   62.35
   1  -2  -2  878.09   62.33
  -1   2  -2  888.31   62.33
   1  -2  -2  871.58   62.34
  -1   2  -2  945.90   62.39
   1   2   2  880.49   62.47
   1   2   2  907.76   62.43
  -1   2  -2  841.80   62.39
   1  -2  -2  813.01   62.34
  -1   2  -2  895.70   62.33
  -1  -2   2  889.96   62.41
  -1   2  -2  918.76   62.43
  -1  -2   2  921.18   62.34
  -1   2  -2  863.90   62.42
   1   2   2  865.09   62.33
   1   2   2  871.81   62.41
  -1   2  -3  621.12   43.38
   1   2   3  570.74   43.37
  -1  -2   3  530.13   43.47
   1  -2  -3  612.98   43.39
  -1  -2   3  610.08   43.38
  -1   2  -3  562.23   43.44
   1   2   3  605.20   43.39
  -1   2  -3  600.92   43.45
   1   2   3  641.49   43.49
   1  -2  -3  631.72   43.41
   1   2   3  624.35   43.50
  -1   2  -3  636.13   43.47
   1  -2  -3  616.50   43.35
  -1   2  -3  618.67   43.39
  -1   2  -3  595.37   43.48
   1   2   3  606.84   43.39
   1   2   3  620.13   43.45
  -1   2  -3  599.18   43.47
  -1  -2   3  624.59   43.39
  -1  -2   3  604.37   43.44
   1  -2  -3  618.09   43.36
   1  -2  -3  621.79   43.39
  -1  -2   4  465.49   37.62
   1  -2  -4  518.79   37.52
  -1   2  -4  554.08   37.53
   1   2   4  456.06   37.46
  -1  -2   4  530.07   37.52
   1   2   4  535.58   37.53
   1   2   4  560.42   37.63
   1   2   4  570.39   37.65
   1  -2  -4  525.09   37.55
  -1   2  -4  540.35   37.62
   1  -2  -4  496.94   37.50
  -1  -2   4  512.12   37.64
  -1   2  -4  597.12   37.64
   1   2   4  533.63   37.53
   1  -2  -4  505.92   37.52
   1  -2  -4  554.59   37.47
  -1  -2   4  527.40   37.52
  -1   2  -4  529.05   37.52
  -1   2  -4  550.61   37.62
   1   2   4  539.46   37.58
  -1  -2   4  519.55   37.57
   1  -2  -5  176.19   13.32
  -1  -2   5  187.10   13.45
  -1  -2   5  183.34   13.32
  -1   2  -5  173.40   13.36
   1   2   5  178.08   13.23
   1   2   5  185.93   13.33
  -1   2  -5  190.39   13.33
  -1  -2   5  187.29   13.47
  -1   2  -5  191.03   13.45
   1   2   5  184.90   13.44
   1  -2  -5  183.95   13.37
   1  -2  -5  171.50   13.31
   1   2   5  195.16   13.45
  -1   2  -5  206.40   13.48
  -1  -2   5  163.87   13.39
  -1  -2   5  178.25   13.36
   1   2   5  186.66   13.34
   1   2   5  193.20   13.39
  -1   2  -5  194.10   13.34
  -1  -2   5  188.34   13.34
  -1   2  -5  181.83   13.43
   1  -2  -5  200.22   13.28
   1  -2  -5  179.41   13.33
  -1  -2   6   31.29    2.73
  -1   2  -6   32.35    2.56
   1  -2  -6   33.15    2.58
  -1   2  -6   29.46    2.61
   1   2   6   31.68    2.59
   1   2   6   27.77    2.39
  -1  -2   6   32.67    2.59
   1  -2  -6   34.63    2.67
  -1   2  -6   34.07    2.76
   1   2   6   31.86    2.75
  -1   2  -6   35.28    2.79
   1  -2  -6   31.87    2.58
   1   2   6   33.61    2.75
  -1  -2   6   30.47    2.78
  -1   2  -6   32.96    2.64
   1  -2  -6   33.23    2.60
  -1  -2   6   29.94    2.67
  -1  -2   6   31.48    2.61
   1   2   6   32.71    2.64
   1   2   6   32.67    2.60
  -1   2  -6   30.34    2.56
  -1  -2   6   32.84    2.59
   1  -2  -6   37.38    2.53
   1  -2  -7   28.70    2.32
  -1   2  -7   26.32    2.32
  -1  -2   7   26.20    2.29
  -1  -2   7   25.59    2.45
   1   2   7   26.67    2.31
  -1   2  -7   28.74    2.30
  -1   2  -7   25.95    2.48
  -1  -2   7   22.72    2.46
   1   2   7   30.53    2.50
  -1   2  -7   29.40    2.56
   1  -2  -7   28.50    2.43
   1  -2  -7   27.34    2.35
   1   2   7   28.70    2.50
  -1  -2   7   25.18    2.53
   1   2   7   28.69    2.34
  -1   2  -7   28.87    2.33
   1  -2  -7   28.10    2.34
  -1   2  -7   24.13    2.42
  -1  -2   7   22.10    2.38
   1  -2  -7   34.38    2.28
  -1   2  -7   26.33    2.29
   1   2   7   29.50    2.38
  -1  -2   7   26.04    2.30
  -1  -2   7   24.60    2.29
  -1  -2   8  111.71    8.73
   1  -2  -8  123.21    8.66
   1  -2  -8  113.75    8.55
  -1   2  -8  129.60    8.79
   1   2   8  113.73    8.68
  -1   2  -8  117.71    8.71
   1   2   8  119.86    8.69
  -1  -2   8  106.22    8.72
  -1   2  -8  114.88    8.51
  -1  -2   8  115.39    8.69
  -1   2  -8  115.61    8.53
   1  -2  -8  120.68    8.55
  -1  -2   8  115.86    8.54
   1   2   8  111.06    8.53
   1  -2  -8  113.52    8.22
   1  -2  -8  108.13    8.24
  -1  -2   8  114.49    8.54
  -1   2  -8  119.78    8.54
  -1   2  -8  116.60    8.51
   1  -2  -8   93.86    8.41
   1   2   8  115.15    8.55
  -1   2  -8  115.02    8.63
  -1  -2   8  104.98    8.61
   1  -2  -8  123.53    8.57
   1   2   8  112.01    8.53
  -1  -2   8  116.27    8.30
  -1  -2   8  131.75    8.27
   1   2   9   43.51    2.87
   1  -2  -9   40.83    2.85
   1   2   9   43.87    2.87
   1  -2  -9   40.45    2.85
  -1  -2   9   37.13    2.96
  -1  -2   9   31.95    3.27
   1  -2  -9   35.95    3.11
   1  -2  -9   38.40    3.26
  -1   2  -9   37.94    3.15
   1   2   9   38.83    3.26
  -1   2  -9   38.36    3.36
  -1   2  -9   39.01    3.23
  -1  -2   9   31.67    3.19
   1   2   9   36.25    3.22
  -1  -2   9   39.11    2.90
   1  -2  -9   39.07    2.89
  -1   2  -9   37.93    2.87
   1  -2  -9   38.81    2.85
   1  -2  -9   36.78    2.88
   1  -2  -9   40.61    3.26
  -1   2  -9   38.00    3.20
  -1   2  -9   35.19    3.16
  -1  -2   9   34.33    3.36
  -1  -2   9   33.97    3.20
   1   2   9   37.51    3.22
   1   2   9   38.15    3.42
  -1  -2   9   32.19    3.41
   1  -2  -9   42.59    3.44
  -1   2  -9   35.94    3.42
  -1   2  -9   40.50    3.51
  -1  -2   9   32.44    3.39
   1   2   9   41.02    3.42
   1   2  10   76.13    5.24
   1  -2 -10   74.07    5.23
   1  -2 -10   71.73    5.23
   1   2  10   75.27    5.24
   1  -2 -10   76.84    5.26
  -1  -2  10   82.25    5.34
   1  -2 -10   61.81    5.49
  -1  -2  10   68.22    5.69
  -1  -2  10   67.52    5.65
   1   2  10   70.86    5.66
   1   2  10   61.63    5.61
  -1   2 -10   73.41    5.76
   1  -2 -10   67.70    5.66
  -1   2 -10   70.01    5.64
  -1   2 -10   69.12    5.54
  -1  -2  10   88.68    5.30
   1  -2 -10   74.30    5.26
  -1   2 -10   71.66    5.23
  -1   2 -10   73.14    5.25
  -1   2 -10   68.23    5.24
   1  -2 -10   73.76    5.23
   1  -2 -10   70.07    5.25
  -1  -2  10   69.42    5.83
  -1   2 -10   46.81    5.45
   1  -2 -10   69.37    5.65
  -1   2 -10   70.54    5.61
   1   2  10   69.55    5.79
   1  -2 -10   63.96    5.77
  -1  -2  10   71.36    5.86
   1   2  10   61.68    5.79
   1  -2 -11   21.65    1.57
   1   2  11   24.02    1.59
   1  -2 -11   20.91    1.60
  -1  -2  11   21.96    1.72
   1   2  11   18.41    2.07
  -1  -2  11   15.36    2.06
  -1   2 -11   16.91    1.85
   1  -2 -11   16.95    2.07
  -1  -2  11   17.33    2.27
   1   2  11   21.41    2.29
   1  -2 -11   20.91    1.62
  -1   2 -11   19.31    1.56
   1  -2 -11   21.91    1.66
  -1   2 -11   19.96    1.61
  -1   2 -11   18.69    1.58
   1  -2 -11   20.52    1.57
   1  -2 -11   20.00    1.61
  -1   2 -11   12.49    1.82
   1  -2 -11   18.43    2.05
  -1  -2  11   15.30    2.16
  -1   2 -11   18.38    2.01
   1  -2 -11   21.06    1.57
   1   2  11   23.74    1.60
   1   2  12    3.85    1.33
   1  -2 -12    6.65    0.79
  -1   2 -12    6.32    0.68
  -1   2 -12    6.10    0.71
   1  -2 -12    7.36    0.83
  -1   2 -12    6.66    0.75
   1  -2 -12    6.50    0.71
   1  -2 -12    6.91    0.79
  -1  -2  12    7.35    0.91
   1  -2 -12    7.27    0.75
   1   2  12    6.50    0.72
   1  -2 -12    7.46    0.70
   1   2  12    6.89    0.72
   1  -2 -12    7.82    0.70
  -1   2 -13    2.13    0.48
   1  -2 -13    2.48    0.64
   1  -2 -13    1.75    0.50
  -1   2 -13    2.29    0.59
   1   2  13    2.38    0.55
  -1   2 -13    1.30    0.52
   1  -2 -13    2.79    0.68
  -1  -2  13    3.82    0.79
   1  -2 -13    2.23    0.56
   1  -2 -13    2.21    0.51
   1   2  13    2.14    0.54
   1  -2 -13    2.54    0.51
   1  -2 -14   10.94    1.01
  -1   2 -14    9.06    0.90
   1  -2 -14    9.59    0.93
   1   2  14    9.87    0.96
   1  -2 -14    9.58    1.09
  -1   2 -14    8.57    0.92
  -1   2 -14    8.47    0.98
   1  -2 -14   11.70    1.06
  -1  -2  14   11.54    1.16
   1  -2 -14   10.41    0.96
   1   2  14    9.20    0.95
  -1   2 -15    4.25    0.63
   1  -2 -15    4.66    0.77
  -1   2 -15    4.97    0.75
   1  -2 -15    4.21    0.89
  -1  -2  15    4.98    0.71
   1   2  15    4.81    0.73
   1  -2 -15    3.89    0.82
  -1   2 -15    4.47    0.68
  -1  -2  15    5.40    0.92
   1  -2 -15    4.48    0.70
  -1  -2  15    4.68    0.70
   1   2  15    5.10    0.72
  -1   2 -16    5.54    0.77
   1  -2 -16    8.03    0.94
  -1   2 -16    6.76    0.91
   1   2  16    7.52    0.87
  -1  -2  16    8.72    0.89
   1   2  16    7.27    0.85
  -1  -2  16    8.60    0.88
  -1  -2  16    9.76    1.07
   1  -2 -16    7.47    0.84
   1  -2 -16    8.09    1.07
  -1   2 -16    5.93    0.83
   1  -2 -16    8.73    1.00
  -1  -2  17   19.65    1.57
   1   2  17   18.73    1.57
  -1   2 -17   15.97    1.49
   1  -2 -17   18.61    1.61
  -1  -2  17   19.37    1.58
   1   2  17   19.78    1.59
  -1  -2  17   21.03    1.73
   1  -2 -17   19.54    1.65
   1  -2 -17   19.66    1.70
  -1   2 -17   18.24    1.58
  -1   2 -17   17.17    1.54
  -1   2 -18    1.17    0.51
   1  -2 -18    1.58    0.70
   1  -2 -18    1.38    0.82
  -1   2 -18    1.41    0.67
   1   2  18    1.38    0.51
   1  -2 -18    1.57    0.72
   1  -2 -18    0.66    1.30
  -1  -2  18    1.07    0.65
   1   2  18    1.70    0.63
   1   2  18    1.37    0.62
  -1  -2  18    1.53    0.65
   1  -2 -19    1.92    0.75
  -1   2 -19    2.35    0.63
  -1  -2  19    0.89    0.61
   1   2  19    1.76    0.62
   1   2  19    0.86    0.48
   1  -2 -19    1.52    0.65
  -1   2 -19    1.45    0.47
  -1  -2  19    1.58    0.60
   1   2  19    2.12    0.63
  -1   2 -20    0.46    0.57
   1  -2 -20    0.08    0.67
   1   2  20    0.40    0.41
   1   2  20    0.10    0.56
  -1  -2  20    0.80    0.56
   1  -2 -20    0.74    0.60
  -1  -2  20    0.45    0.54
   1   2  20    0.76    0.55
   1   2  21    1.34    0.51
  -1  -2  21    1.51    0.53
  -1   2 -21    1.92    0.51
   1  -2 -21    2.07    0.60
   1   2  21    1.16    0.38
   1  -2 -21    1.69    0.55
   1  -2 -21    1.77    0.52
  -1  -2  21    1.45    0.53
   1   2  21    2.24    0.53
   1   2  21    0.48    0.36
  -1  -2  22    0.13    0.41
   1   2  22    0.24    0.39
   1  -2 -22    0.48    0.45
  -1   2 -22    0.31    0.38
  -1   2 -22   -0.95    0.95
  -1  -2  22    0.31    0.43
   1   2  22   -0.11    0.40
   1  -2 -22    0.41    0.40
   1  -2 -23    1.17    0.51
   1  -2 -23    2.29    0.64
   1   2  23    1.97    0.56
  -1   3  22    2.62    0.40
   1  -3  22    2.65    0.40
   1   3 -22    2.12    0.45
  -1  -3 -22    2.26    0.46
  -1   3  22    2.23    0.32
  -1  -3 -22    2.60    0.38
   1  -3  22    2.65    0.41
  -1   3  22    2.99    0.42
  -1   3  22    1.12    0.33
  -1  -3 -21    0.64    0.52
   1   3 -21    0.33    0.49
  -1   3  21    0.33    0.37
   1  -3  21    0.97    0.46
  -1   3  21    0.72    0.46
  -1  -3 -21    0.27    0.90
  -1  -3 -21    1.05    0.44
   1  -3  21    0.40    0.45
  -1   3  21    0.80    0.46
  -1   3  20    2.56    0.56
   1  -3  20    2.61    0.54
   1   3 -20    2.41    0.63
  -1  -3 -20    2.61    0.64
  -1   3  20    1.75    0.49
   1   3 -20    1.77    0.49
  -1  -3 -20    1.10    1.13
   1  -3  20    2.72    0.56
  -1   3  20    3.06    0.58
  -1  -3 -20    2.12    0.56
  -1  -3 -19    4.33    0.74
   1   3 -19    4.25    0.67
  -1  -3 -19    5.19    0.82
   1   3 -19    4.90    0.76
   1   3 -19    4.49    0.65
  -1  -3 -19    2.81    1.40
  -1   3  19    5.45    0.71
   1  -3  19    3.94    0.70
   1  -3  19    4.33    0.69
  -1   3  19    4.82    0.70
   1   3 -18    2.13    0.59
   1   3 -18    2.64    0.69
  -1  -3 -18    2.03    0.78
   1   3 -18    2.04    0.55
   1   3 -18    2.43    0.59
  -1  -3 -18    1.52    0.65
  -1  -3 -18    1.72    1.40
  -1   3  18    2.19    0.64
   1  -3  18    1.50    0.61
   1  -3  18    1.71    0.61
  -1   3  18    2.48    0.63
   1   3 -17    1.39    0.62
  -1  -3 -17    0.93    0.74
   1   3 -17    1.33    0.70
   1   3 -17    1.49    0.57
   1   3 -17    2.33    0.59
  -1  -3 -17    1.92    0.68
  -1  -3 -17    0.73    1.43
   1  -3  17    0.83    0.62
  -1   3  17    1.81    0.63
  -1   3  17    1.79    0.61
   1  -3  17    1.16    0.61
   1  -3  16    1.10    0.82
   1   3 -16    0.47    0.59
   1   3 -16    1.57    0.69
  -1  -3 -16    1.24    0.77
   1   3 -16    0.62    0.57
   1   3 -16    0.74    0.57
  -1  -3 -16    0.80    0.63
  -1  -3 -16   -0.15    1.44
  -1   3  16    1.08    0.60
   1  -3  16    0.55    0.58
   1  -3  16    0.23    0.56
  -1   3  16    0.64    0.58
   1  -3  15    7.44    1.02
   1   3 -15    5.36    0.79
  -1  -3 -15    6.86    0.94
   1   3 -15    5.57    0.84
   1   3 -15    6.50    0.78
  -1  -3 -15    5.82    1.60
   1   3 -15    6.51    0.76
  -1  -3 -15    6.22    0.82
  -1   3  15    6.32    0.80
   1  -3  15    5.67    0.80
   1  -3  15    5.92    0.78
  -1   3  15    6.10    0.77
  -1  -3 -14   19.72    2.32
  -1  -3 -14   21.95    1.80
   1   3 -14   20.53    1.75
   1   3 -14   21.31    1.77
   1  -3  14   22.03    1.77
  -1   3  14   24.76    1.78
   1  -3  14   23.61    1.77
  -1   3  14   25.15    1.78
   1  -3  14   26.63    1.94
   1   3 -14   16.87    1.77
  -1  -3 -14   22.83    1.86
   1   3 -14   21.28    1.81
   1   3 -13   37.50    2.89
  -1  -3 -13   38.95    2.92
   1   3 -13   33.11    2.87
   1  -3  13   41.42    2.86
   1  -3  13   39.30    2.86
   1  -3  13   45.52    3.01
  -1  -3 -13   38.80    2.89
   1   3 -13   35.20    2.85
  -1  -3 -12   12.02    1.14
   1   3 -12   12.20    1.09
  -1  -3 -12   10.89    1.12
   1   3 -12   12.81    1.03
   1  -3  12   13.08    1.06
   1   3 -12    9.66    1.62
   1  -3  12   11.83    1.04
   1   3 -12   12.40    1.02
   1  -3  12   12.93    1.21
  -1  -3 -12   10.18    1.07
   1   3 -12   11.93    1.04
   1   3 -12   10.82    1.06
   1   3 -11    5.21    0.57
   1  -3  11    5.04    0.61
   1   3 -11    4.93    0.61
  -1  -3 -11    4.95    0.65
  -1  -3 -11    6.44    0.72
   1   3 -11    5.92    0.70
   1   3 -11    4.79    0.65
  -1  -3 -11    5.05    0.73
   1  -3  11    2.32    1.27
   1   3 -11    3.31    0.90
   1  -3  11    4.40    0.60
   1   3 -11    4.81    0.57
   1  -3  11    5.21    0.82
  -1  -3 -11    5.44    0.65
  -1  -3 -11    4.76    1.10
   1  -3  11    2.30    1.20
   1   3 -11    3.94    0.99
  -1  -3 -11    4.58    1.19
  -1  -3 -10   28.35    3.09
  -1   3  10   28.02    2.97
  -1  -3 -10   41.90    2.65
   1   3 -10   38.41    2.63
  -1  -3 -10   33.58    2.63
  -1  -3 -10   31.39    3.01
   1   3 -10   28.91    2.87
   1   3 -10   30.86    2.96
   1  -3  10   30.53    3.20
  -1   3  10   29.51    2.92
   1   3 -10   22.94    2.84
   1   3 -10   31.10    2.97
   1  -3  10   28.24    3.23
  -1  -3 -10   28.79    3.08
  -1   3  10   33.44    3.02
   1   3 -10   26.94    2.97
   1  -3  10   32.13    3.04
  -1  -3 -10   33.83    3.06
  -1  -3 -10   35.93    2.61
   1   3 -10   33.07    2.59
   1   3 -10   35.42    2.58
   1  -3  10   37.36    2.59
   1   3 -10   35.96    2.57
  -1  -3 -10   35.64    2.60
   1   3 -10   36.72    2.57
   1  -3  10   38.52    2.59
   1  -3   9   83.28    7.29
  -1  -3  -9   82.95    7.23
  -1   3   9   86.14    7.19
  -1  -3  -9   87.79    7.46
  -1   3   9   82.77    7.13
   1   3  -9   90.99    6.81
   1   3  -9   88.83    6.81
  -1  -3  -9   90.43    6.82
  -1  -3  -9   83.31    6.82
  -1  -3  -9  104.94    6.85
   1   3  -9   93.85    6.83
   1   3  -9   97.84    6.83
  -1  -3  -9   90.08    7.17
   1   3  -9   91.50    7.13
   1   3  -9   87.97    7.11
   1  -3   9   99.09    7.23
  -1   3   9   87.29    7.14
   1  -3   9   91.35    7.34
   1  -3   9   92.19    7.20
  -1  -3  -9   88.55    7.19
  -1  -3  -9   98.19    7.32
   1   3  -9   93.22    7.16
  -1   3   9   88.94    7.15
   1  -3   9   94.37    7.44
  -1   3   9   86.22    6.98
   1   3  -9   91.87    7.24
   1  -3   9  107.92    6.81
   1   3  -9   99.69    6.80
  -1  -3  -9   87.55    6.81
   1   3  -9   99.08    6.80
   1  -3   9  110.32    6.82
   1   3  -8  226.71   17.28
  -1  -3  -8  243.99   17.29
   1   3  -8  232.90   17.29
   1   3  -8  239.67   17.30
  -1  -3  -8  234.08   17.29
   1   3  -8  238.12   17.55
   1   3  -8  219.90   17.54
   1  -3   8  251.07   17.62
  -1  -3  -8  268.52   17.61
   1  -3   8  251.57   17.75
  -1   3   8  252.57   17.59
  -1  -3  -8  306.14   17.82
  -1  -3  -8  272.83   17.64
   1  -3   8  257.60   17.64
   1   3  -8  241.62   17.67
  -1   3   8  232.73   17.44
  -1   3   8  241.95   17.58
   1   3  -8  226.54   17.55
   1  -3   8  247.13   17.80
   1  -3   8  270.02   17.31
   1  -3   8  268.05   17.34
   1  -3   8  226.46   17.78
  -1  -3  -8  235.53   17.67
   1   3  -8  241.03   17.79
  -1   3   8  232.84   17.57
  -1   3   8  234.58   17.60
   1  -3   8  232.83   17.71
  -1  -3  -8  248.12   17.87
  -1  -3  -8  244.43   17.28
   1   3  -8  232.20   17.30
  -1   3   7   67.27    5.16
   1  -3   7   76.02    5.24
  -1  -3  -7   81.47    5.38
  -1  -3  -7   74.70    5.23
   1  -3   7   72.38    5.44
  -1   3   7   67.13    5.05
   1   3  -7   67.50    5.28
   1   3  -7   65.46    5.15
  -1   3   7   68.06    5.15
   1   3  -7   62.63    5.15
   1   3  -7   65.00    5.13
  -1  -3  -7   74.54    5.20
   1  -3   7   75.18    5.22
   1  -3   7   77.87    5.37
  -1  -3  -7   64.21    4.91
  -1   3   7   60.87    5.15
  -1  -3  -7   65.39    5.25
  -1   3   7   65.52    5.17
   1   3  -7   65.10    5.37
  -1  -3  -7   69.55    5.46
   1  -3   7   69.18    5.31
   1  -3   7   69.52    5.42
   1   3  -6   58.97    4.31
  -1   3   6   49.79    4.05
  -1  -3  -6   45.66    4.12
   1  -3   6   47.66    4.27
  -1  -3  -6   49.74    4.32
   1  -3   6   46.83    4.16
  -1   3   6   51.44    4.06
   1   3  -6   58.46    4.06
   1  -3   6   50.95    4.19
   1  -3   6   54.38    4.08
   1   3  -6   53.16    4.11
  -1  -3  -6   51.74    4.06
  -1   3   6   54.46    4.06
   1   3  -6   54.68    4.21
  -1   3   6   52.68    4.05
   1   3  -6   62.72    4.09
   1  -3   6   52.12    4.32
  -1  -3  -6   55.62    3.91
  -1  -3  -6   52.24    4.08
   1   3  -6   56.66    4.21
  -1  -3  -6   54.80    4.21
  -1   3   6   49.86    3.97
   1  -3   6   51.97    4.09
  -1   3   5   65.15    5.07
  -1  -3  -5   64.86    5.17
  -1  -3  -5   64.49    5.37
   1  -3   5   68.48    5.20
   1   3  -5   70.56    5.32
   1  -3   5   68.09    5.30
  -1   3   5   64.55    5.08
   1  -3   5   73.74    5.24
   1  -3   5   75.69    5.14
  -1  -3  -5   74.78    5.03
  -1  -3  -5   72.44    5.11
  -1   3   5   64.71    5.07
   1   3  -5   64.09    5.07
   1   3  -5   68.22    5.09
   1   3  -5   64.63    5.22
   1  -3   5   77.26    5.15
   1   3  -5   68.16    5.24
  -1  -3  -5   74.26    5.26
  -1  -3  -5   73.31    5.12
  -1   3   5   64.40    5.08
   1  -3   5   65.19    5.33
  -1   3   5   61.43    5.03
  -1  -3  -4  365.23   25.76
   1  -3   4  348.75   25.59
   1  -3   4  337.92   25.69
  -1  -3  -4  347.27   25.59
   1   3  -4  366.64   25.70
  -1   3   4  344.25   25.48
  -1   3   4  355.02   25.52
   1  -3   4  349.81   25.62
   1   3  -4  376.21   25.51
   1  -3   4  403.13   25.55
  -1  -3  -4  404.57   25.53
  -1   3   4  304.78   25.40
  -1  -3  -4  411.89   25.53
  -1   3   4  317.32   25.41
  -1   3   4  371.49   25.51
   1  -3   4  349.77   25.73
  -1  -3  -4  403.85   25.69
  -1  -3  -4  402.42   25.54
  -1   3   4  357.93   25.51
   1  -3   4  396.04   25.55
  -1   3   4  361.85   25.51
   1   3  -4  363.02   25.51
  -1   3   3  105.62    8.08
   1   3  -3  111.37    8.26
  -1  -3  -3  112.68    8.17
  -1  -3  -3  114.27    8.35
   1  -3   3  111.16    8.14
  -1   3   3  101.31    8.02
  -1   3   3  107.65    8.10
  -1   3   3  108.88    8.06
   1  -3   3  130.97    8.11
  -1   3   3   90.77    8.04
  -1  -3  -3  131.96    8.09
   1   3  -3  113.44    8.07
   1  -3   3  114.14    8.30
   1  -3   3  124.88    8.10
   1   3  -3  114.81    8.07
  -1   3   3  103.25    8.04
  -1  -3  -3  126.42    8.08
   1  -3   3  117.27    8.17
   1   3  -3  112.57    8.21
   1   3  -3   99.22    8.16
  -1   3   3  106.51    8.05
  -1  -3  -3  125.98    8.14
  -1   3   2   15.84    1.24
   1  -3   2   12.91    1.20
  -1  -3  -2   12.10    1.39
  -1   3   2   15.27    1.30
   1  -3   2   12.10    1.27
   1   3  -2   12.16    1.44
  -1  -3  -2   15.48    1.36
  -1   3   2   17.15    1.35
  -1   3   2   18.00    1.18
  -1   3   2   12.99    1.35
   1   3  -2   13.03    1.51
  -1   3   2   16.10    1.25
  -1  -3  -2   14.11    1.19
   1  -3   2   11.79    1.29
   1   3  -2   14.07    1.42
   1   3  -2   14.39    1.20
   1   3  -2   12.98    1.37
  -1   3   2   16.46    1.17
   1  -3   2   12.92    1.20
  -1   3   2   15.65    1.25
  -1  -3  -2   15.10    1.19
   1  -3   1   27.44    2.12
  -1   3   1   27.70    2.12
   1  -3   1   28.33    2.15
  -1   3   1   25.09    2.23
  -1  -3  -1   27.74    2.34
   1   3  -1   28.30    2.32
   1  -3   1   29.52    2.19
  -1   3   1   29.10    2.10
   1   3  -1   26.54    2.27
  -1   3   1   26.34    2.12
   1  -3   1   24.15    2.11
  -1   3   1   27.54    2.21
  -1  -3  -1   32.68    2.11
  -1   3   1   28.77    2.24
   1   3  -1   22.92    2.33
  -1   3   1   30.04    2.28
  -1  -3  -1   25.34    2.35
  -1   3   1   30.42    2.10
  -1   3   1   25.67    2.27
  -1  -3  -1   31.31    2.11
  -1  -3  -1   32.02    2.31
   1   3   0  909.67   60.69
   1  -3   0  761.04   60.42
  -1  -3   0  866.47   60.58
  -1   3   0  800.80   60.49
  -1  -3   0  826.64   60.60
  -1   3   0  887.34   60.41
  -1  -3   0  930.06   60.41
  -1   3   0  900.52   60.56
  -1   3   0  765.05   60.55
   1   3   0  824.10   60.57
  -1   3   0  863.50   60.55
  -1   3   0  827.29   60.41
   1   3   0  789.33   60.52
  -1   3   0  798.21   60.41
  -1   3   0  786.69   60.52
   1   3   0  897.49   60.58
  -1   3   0  858.52   60.41
  -1  -3   0  932.78   60.41
   1   3   1   27.41    2.12
  -1  -3   1   28.18    2.13
  -1   3  -1   28.78    2.26
   1   3   1   27.71    2.37
   1   3   1   26.66    2.47
  -1  -3   1   27.18    2.38
  -1   3  -1   28.41    2.35
  -1   3  -1   31.29    2.12
   1   3   1   27.50    2.34
  -1   3  -1   29.11    2.34
  -1   3  -1   32.26    2.12
   1   3   1   26.48    2.24
   1   3   1   27.05    2.12
  -1   3  -1   24.79    2.30
  -1  -3   1   27.38    2.13
   1   3   2   13.88    1.10
   1   3   2   13.43    1.37
   1   3   2   13.27    1.50
  -1   3  -2   11.48    1.26
   1   3   2   12.86    1.10
  -1   3  -2    9.16    1.26
  -1   3  -2   12.81    1.08
  -1  -3   2   14.59    1.08
   1   3   2   12.55    1.20
  -1  -3   2   13.29    1.46
  -1  -3   2   15.52    1.10
  -1   3  -2   12.66    1.08
  -1  -3   2   14.03    1.35
  -1   3  -2   11.81    1.37
   1   3   2   12.57    1.40
  -1   3  -2   11.95    1.34
   1   3   3  114.78    8.28
  -1   3  -3  115.06    8.20
   1   3   3  122.42    8.24
   1  -3  -3  105.39    8.01
   1   3   3  104.44    8.07
  -1  -3   3  117.08    8.07
   1  -3  -3  107.28    8.07
   1   3   3  106.07    8.09
  -1   3  -3  104.82    8.20
  -1   3  -3  122.48    8.07
  -1  -3   3  115.27    8.07
   1  -3  -3  106.48    8.10
  -1  -3   3  108.75    8.22
   1   3   3  112.98    8.21
   1   3   3  112.88    8.07
  -1   3  -3  117.93    8.07
   1  -3  -3  109.84    8.07
  -1   3  -3  112.92    8.25
  -1   3  -3  116.83    8.24
  -1   3  -4  352.90   25.85
   1   3   4  362.72   25.89
   1   3   4  380.51   25.87
   1  -3  -4  367.90   25.82
   1  -3  -4  357.77   25.69
  -1  -3   4  338.44   25.87
   1   3   4  349.25   25.73
  -1  -3   4  390.10   25.74
  -1   3  -4  367.09   25.73
  -1   3  -4  308.29   25.82
   1   3   4  342.14   25.70
   1  -3  -4  381.61   25.74
   1   3   4  341.63   25.73
  -1   3  -4  341.99   25.88
  -1  -3   4  356.49   25.85
  -1   3  -4  364.11   25.73
  -1  -3   4  384.24   25.75
   1   3   4  362.43   25.83
  -1   3  -4  341.49   25.86
   1  -3  -4  366.43   25.74
   1  -3  -4  374.15   25.74
   1   3   5   66.25    5.12
   1   3   5   71.24    5.13
  -1   3  -5   65.36    5.11
   1  -3  -5   61.50    5.04
   1  -3  -5   66.11    4.92
   1  -3  -5   64.37    4.96
   1   3   5   62.76    4.86
  -1   3  -5   68.27    4.96
  -1  -3   5   69.65    4.97
   1   3   5   64.23    4.95
  -1  -3   5   65.53    5.07
   1  -3  -5   69.17    4.94
  -1   3  -5   65.22    5.13
   1  -3  -5   69.81    4.98
  -1   3  -5   69.18    4.97
   1   3   5   67.16    5.06
  -1  -3   5   69.40    4.97
   1   3   5   63.91    4.96
   1   3   6   46.21    3.99
   1   3   6   45.92    3.98
   1  -3  -6   51.61    3.83
   1  -3  -6   55.68    3.99
  -1   3  -6   49.21    4.03
   1  -3  -6   54.00    3.88
   1  -3  -6   56.06    3.82
   1   3   6   46.78    3.84
  -1   3  -6   50.42    3.85
  -1   3  -6   51.79    3.96
  -1  -3   6   58.57    4.00
   1   3   6   47.91    3.93
  -1  -3   6   64.06    3.91
  -1   3  -6   46.98    3.93
  -1  -3   6   63.93    3.90
   1  -3  -6   56.50    3.88
  -1   3  -6   50.38    3.84
   1   3   6   44.50    3.82
   1   3   6   38.60    3.66
  -1   3  -7   68.66    5.00
   1   3   7   67.08    4.91
  -1  -3   7   67.11    4.90
   1  -3  -7   72.81    4.95
  -1  -3   7   60.17    4.96
   1   3   7   66.78    4.98
  -1   3  -7   72.56    4.92
   1  -3  -7   48.91    4.77
  -1  -3   7   72.12    4.67
   1   3   7   68.49    5.07
   1  -3  -7   65.34    5.02
   1  -3  -7   64.82    4.87
  -1   3  -7   66.92    5.08
   1   3   7   68.96    5.06
  -1  -3   7   58.70    4.71
   1  -3  -7   70.75    4.94
  -1   3  -7   72.02    4.89
   1   3   7   57.47    4.62
  -1  -3   7   68.64    4.92
  -1   3  -7   64.22    4.97
   1   3   7   64.01    4.89
  -1  -3   8  269.08   17.20
   1  -3  -8  205.86   17.53
   1  -3  -8  243.35   17.45
   1   3   8  243.78   17.60
   1   3   8  253.52   17.63
  -1   3  -8  232.40   17.62
   1  -3  -8  248.49   17.19
   1  -3  -8  236.75   17.18
  -1   3  -8  235.29   17.16
   1  -3  -8  240.27   17.15
   1  -3  -8  250.46   17.50
  -1   3  -8  245.21   17.51
  -1  -3   8  247.40   17.49
  -1   3  -8  233.87   17.59
   1   3   8  240.94   17.47
   1  -3  -8  202.03   17.33
   1   3   8  258.63   17.52
  -1   3  -8  250.02   17.47
  -1  -3   8  235.10   17.51
  -1   3  -8  236.73   17.51
  -1   3  -8  233.95   17.42
  -1  -3   8  241.80   17.47
   1  -3  -8  258.38   17.50
   1   3   8  237.35   17.45
  -1  -3   8  226.12   17.23
   1  -3  -9   91.61    6.59
  -1  -3   9  104.49    6.68
   1  -3  -9   92.48    6.55
   1   3   9   91.99    6.56
  -1  -3   9  111.92    6.62
  -1   3  -9   84.40    7.11
   1   3   9   84.99    7.08
   1  -3  -9   60.03    6.92
   1   3   9   83.21    7.04
  -1   3  -9   92.64    6.58
   1  -3  -9   92.13    6.61
   1  -3  -9   84.58    6.59
   1  -3  -9   90.52    6.56
  -1   3  -9   84.23    7.04
   1  -3  -9   74.14    6.77
   1  -3  -9   90.37    6.97
   1   3   9   81.11    6.90
  -1   3  -9   91.25    6.93
  -1  -3   9   95.70    6.97
  -1   3  -9   87.99    6.94
   1   3   9   87.63    6.93
   1  -3  -9   90.50    6.95
  -1   3  -9   84.21    6.93
  -1   3  -9   90.92    6.90
  -1  -3   9   98.99    6.98
   1   3   9   79.96    6.89
   1   3   9   93.97    6.56
   1  -3  -9   91.97    6.55
   1  -3 -10   39.56    2.64
  -1  -3  10   36.33    2.73
   1  -3 -10   37.10    2.59
   1   3  10   34.15    2.60
  -1  -3  10   41.33    2.67
   1  -3 -10   24.57    3.12
   1   3  10   33.88    3.16
   1  -3 -10   37.38    2.66
  -1   3 -10   33.32    2.61
   1  -3 -10   36.31    2.60
  -1   3 -10   30.17    2.99
   1  -3 -10   35.18    3.10
  -1  -3  10   32.40    3.02
   1   3  10   32.76    3.01
  -1   3 -10   28.18    2.92
   1   3  10   29.02    2.99
   1   3  10   34.50    2.60
   1  -3 -10   37.78    2.59
   1  -3 -10   35.89    3.07
  -1   3 -10   29.52    2.94
  -1   3 -10   19.87    2.85
   1  -3 -11    5.23    0.66
  -1  -3  11    5.58    0.85
   1   3  11    4.80    0.58
   1  -3 -11    4.76    0.55
  -1  -3  11    5.60    0.69
  -1   3 -11    3.58    0.53
   1  -3 -11    4.10    1.05
  -1   3 -11    3.55    0.98
  -1   3 -11    4.40    0.64
   1  -3 -11    4.70    0.59
  -1   3 -11    3.66    0.92
   1   3  11    5.03    0.59
   1  -3 -11    5.32    0.55
   1   3  11    3.74    1.17
   1  -3 -12   11.19    1.09
  -1   3 -12   10.83    0.96
  -1   3 -12   10.61    1.04
   1  -3 -12   12.02    1.02
  -1   3 -12    8.17    1.33
  -1  -3  12   13.38    1.22
   1  -3 -12   11.65    1.05
   1   3  12   11.35    1.01
   1  -3 -12   12.15    0.99
   1   3  12   10.91    1.01
   1  -3 -12   12.38    0.99
  -1   3 -13   36.19    2.89
   1  -3 -13   38.58    2.88
   1   3  13   39.43    2.88
  -1  -3  13   42.83    3.04
   1  -3 -13   39.56    2.93
  -1   3 -13   34.99    2.84
   1  -3 -13   40.48    2.91
   1   3  13   40.38    2.88
  -1   3 -14   22.10    1.78
   1  -3 -14   21.86    1.76
   1   3  14   25.04    1.77
  -1  -3  14   20.06    1.75
  -1   3 -14   20.11    1.71
   1  -3 -14   22.37    1.83
  -1  -3  14   23.15    1.93
  -1  -3  14   21.16    1.75
   1   3  14   24.28    1.77
   1  -3 -14   23.26    1.79
   1  -3 -15    5.83    0.79
  -1  -3  15    6.12    1.02
   1  -3 -15    5.84    0.89
  -1   3 -15    5.58    0.82
   1  -3 -15    5.12    1.44
  -1   3 -15    5.62    0.68
   1  -3 -15    6.96    0.88
   1   3  15    8.07    0.81
  -1  -3  15    4.77    0.76
   1   3  15    7.09    0.78
  -1  -3  15    5.32    0.75
   1  -3 -16    1.10    0.68
  -1   3 -16    1.20    0.48
   1  -3 -16    1.05    0.84
  -1   3 -16    0.78    0.64
   1   3  16    0.99    0.61
  -1  -3  16    1.05    0.58
   1  -3 -16    0.63    0.74
  -1  -3  16    1.53    0.84
   1  -3 -16    1.50    0.63
   1   3  16    1.27    0.61
  -1  -3  16    0.41    0.56
   1  -3 -17    2.51    0.74
  -1   3 -17    1.11    0.64
   1  -3 -17    2.51    0.83
   1  -3 -17    1.48    0.78
  -1  -3  17    1.49    0.61
   1   3  17    1.97    0.64
  -1  -3  17    2.11    0.82
   1   3  17    1.57    0.62
  -1  -3  17    1.20    0.61
  -1  -3  18    2.09    0.60
   1   3  18    1.74    0.63
   1   3  18    2.38    0.59
   1  -3 -18    2.85    0.85
  -1   3 -18    2.07    0.66
   1   3  18    2.09    0.64
  -1  -3  18    2.10    0.60
   1  -3 -18    1.86    0.72
  -1  -3  18    2.42    0.81
   1   3  19    5.16    0.67
  -1   3 -19    4.95    0.72
   1  -3 -19    5.48    0.89
   1   3  19    4.99    0.71
  -1  -3  19    3.55    0.68
   1  -3 -19    5.04    0.77
  -1  -3  19    4.34    0.67
   1   3  19    5.05    0.71
   1   3  20    2.34    0.57
  -1  -3  20    2.37    0.55
  -1   3 -20    2.09    0.57
   1  -3 -20    2.71    0.73
   1   3  20    2.25    0.48
  -1  -3  20    2.47    0.56
   1   3  20    2.21    0.59
   1  -3 -20    1.87    0.61
   1  -3 -20    3.96    0.66
   1   3  21    0.97    0.46
  -1  -3  21    0.70    0.44
   1   3  21    0.48    0.37
   1  -3 -21    0.51    0.50
  -1   3 -21    0.59    0.44
   1  -3 -21   -0.17    0.57
   1   3  21    0.56    0.47
  -1  -3  21    0.43    0.44
   1   3  21    0.24    0.38
  -1  -3  22    2.74    0.41
   1   3  22    2.55    0.42
   1   3  22    2.25    0.41
  -1  -3  22    2.77    0.41
   1  -3 -22    2.22    0.49
  -1   3 -22    2.56    0.40
   1  -3 -22    2.05    0.45
  -1   4  22    3.68    0.41
  -1  -4 -22    4.81    0.65
   1   4 -22    4.86    0.61
  -1   4  21    1.13    0.39
  -1   4  21    0.33    0.38
   1  -4  21    0.28    0.36
  -1  -4 -21    1.28    0.40
  -1   4  21    0.96    0.38
   1  -4  21    0.46    0.35
  -1  -4 -21    1.35    0.49
   1   4 -21    0.41    0.45
   1   4 -20    1.11    0.54
  -1  -4 -20    1.25    0.59
  -1   4  20    1.31    0.47
  -1  -4 -20    1.26    0.51
  -1   4  20    1.16    0.48
   1  -4  20    0.84    0.45
   1  -4  20    1.29    0.46
  -1   4  20    1.20    0.48
  -1  -4 -20    0.92    0.98
  -1  -4 -19    0.48    0.65
   1   4 -19    0.56    0.59
   1   4 -19    0.74    0.44
  -1  -4 -19    0.39    0.56
  -1  -4 -19    0.23    1.18
  -1   4  19    0.53    0.51
   1  -4  19    0.29    0.49
  -1   4  19    0.70    0.50
   1  -4  19    0.34    0.47
  -1  -4 -18    4.83    1.56
   1   4 -18    9.81    0.93
  -1  -4 -18    9.10    0.99
   1   4 -18    8.64    0.82
  -1  -4 -18    8.03    0.93
  -1   4  18    7.99    0.87
   1  -4  18    6.53    0.84
  -1   4  18    8.77    0.86
   1  -4  18    5.84    0.83
  -1  -4 -17   -0.12    1.38
   1   4 -17    1.15    0.53
  -1  -4 -17    3.61    0.79
   1   4 -17    1.40    0.68
   1   4 -17    1.13    0.52
   1   4 -17    1.41    0.54
  -1  -4 -17    0.80    0.67
   1  -4  17    0.79    0.55
  -1   4  17    0.94    0.58
   1  -4  17    0.58    0.55
  -1   4  17    1.66    0.59
  -1  -4 -16    2.92    1.48
   1   4 -16    5.08    0.71
   1   4 -16    5.67    0.82
  -1  -4 -16    6.34    0.90
   1   4 -16    5.62    0.71
  -1  -4 -16    6.39    0.85
   1   4 -16    5.31    0.71
   1  -4  16    4.71    0.95
  -1  -4 -16    6.59    0.87
  -1   4  16    6.13    0.76
   1  -4  16    3.71    0.70
  -1   4  16    5.99    0.74
   1  -4  16    4.43    0.70
  -1  -4 -15   10.59    1.84
   1   4 -15   11.15    1.13
   1   4 -15   12.45    1.18
  -1  -4 -15   13.45    1.25
   1   4 -15   12.03    1.11
  -1   4  15   14.30    1.13
   1  -4  15    9.41    1.09
  -1  -4 -15   13.32    1.19
   1   4 -15   12.14    1.10
   1  -4  15    9.60    1.10
  -1   4  15   14.68    1.13
   1  -4  15   15.86    1.38
  -1  -4 -14   30.76    2.27
   1   4 -14   28.83    2.20
  -1  -4 -14   30.00    2.31
  -1  -4 -14   23.92    2.69
   1   4 -14   27.25    2.22
   1   4 -14   31.19    2.26
  -1   4  14   32.08    2.22
   1  -4  14   23.55    2.20
  -1   4  14   32.50    2.23
   1  -4  14   23.85    2.20
   1  -4  14   34.05    2.41
   1   4 -13   15.60    1.22
  -1  -4 -13   15.62    1.30
  -1  -4 -13   11.06    1.83
   1  -4  13   11.21    1.21
  -1   4  13   17.56    1.23
   1   4 -13   12.88    1.23
   1   4 -13   15.22    1.29
  -1  -4 -13   14.99    1.34
  -1   4  13   17.57    1.24
   1  -4  13   11.23    1.22
   1   4 -12    2.13    0.56
   1   4 -12    2.25    0.62
  -1  -4 -12    2.94    0.69
   1   4 -12    2.16    0.51
  -1  -4 -12    3.36    0.66
  -1  -4 -12    1.84    1.25
   1  -4  12    1.78    0.51
   1  -4  12    2.08    0.51
   1  -4  11    1.37    0.47
  -1  -4 -11    0.49    1.14
  -1  -4 -11    2.25    0.58
   1   4 -11    2.09    0.49
   1   4 -11    2.22    0.58
   1   4 -11    1.15    0.50
  -1  -4 -11    1.67    0.62
   1   4 -11    1.35    0.80
   1   4 -11    1.60    1.07
  -1  -4 -11    0.89    0.90
  -1  -4 -11    1.86    1.03
   1  -4  11    1.51    0.47
   1   4 -10   16.53    1.28
   1  -4  10   14.02    1.29
  -1  -4 -10   22.96    1.85
  -1  -4 -10   18.83    1.35
   1   4 -10   16.43    1.30
   1   4 -10   15.45    1.31
  -1  -4 -10   16.57    1.37
   1   4 -10   16.20    1.33
   1   4 -10   16.37    1.36
   1  -4  10   13.53    2.00
   1   4 -10   15.07    1.68
   1   4 -10   14.64    1.69
  -1  -4 -10   17.46    1.84
   1   4 -10   14.00    1.89
   1  -4  10   13.98    2.11
  -1  -4 -10   18.90    1.90
  -1  -4 -10   19.89    1.37
   1  -4  10   17.26    1.45
   1  -4  10   11.99    1.70
   1   4 -10   17.69    1.29
   1  -4  10   13.57    1.29
  -1  -4 -10   15.68    1.85
   1  -4   9    7.60    0.82
   1   4  -9   10.89    0.82
   1   4  -9    9.37    0.89
  -1  -4  -9   10.93    0.92
   1  -4   9   10.51    1.01
   1   4  -9    8.18    1.20
  -1  -4  -9    8.64    1.41
   1  -4   9    9.37    1.63
   1   4  -9    9.43    1.46
   1  -4   9   10.39    0.89
  -1  -4  -9   11.66    1.38
   1   4  -9    9.37    0.84
   1   4  -9    9.20    0.84
  -1  -4  -9   10.16    0.90
   1   4  -9   10.04    0.92
  -1  -4  -9    9.86    0.92
   1   4  -9    8.83    0.87
   1   4  -9    8.60    1.18
   1  -4   9    5.61    1.17
  -1  -4  -9   10.49    1.40
   1  -4   9    9.48    1.48
  -1  -4  -9    9.47    1.29
  -1   4   9    8.74    1.22
  -1  -4  -9    9.23    1.33
   1   4  -9   10.29    0.81
   1   4  -9    8.54    1.21
   1  -4   9    8.00    0.82
   1  -4   9    5.66    1.20
  -1   4   9   10.06    1.25
   1  -4   8   21.40    1.82
   1  -4   8   19.98    1.81
  -1  -4  -8   27.18    1.87
   1   4  -8   25.24    1.88
   1  -4   8   24.65    1.92
   1   4  -8   24.60    2.17
   1  -4   8   22.35    2.53
  -1  -4  -8   29.50    2.46
  -1   4   8   24.76    2.19
  -1  -4  -8   26.24    2.28
   1   4  -8   27.64    2.42
   1   4  -8   26.63    2.40
   1  -4   8   15.28    2.12
  -1   4   8   26.95    2.06
  -1  -4  -8   32.36    2.22
   1  -4   8   27.64    1.87
   1   4  -8   25.33    1.84
   1   4  -8   24.87    1.83
  -1  -4  -8   25.66    1.87
   1   4  -8   25.90    1.86
   1   4  -8   25.85    1.88
  -1  -4  -8   24.30    1.88
  -1  -4  -8   20.98    1.96
   1  -4   8   23.56    2.39
  -1   4   8   25.22    2.18
   1   4  -8   25.45    2.17
   1  -4   8   17.57    2.14
  -1  -4  -8   28.13    2.28
   1   4  -8   22.95    2.22
   1  -4   8   18.14    2.27
  -1  -4  -8   24.89    2.61
  -1   4   8   28.01    2.22
  -1  -4  -8   23.54    2.27
   1   4  -7  270.77   20.05
   1  -4   7  322.43   20.05
  -1  -4  -7  278.70   20.03
   1   4  -7  273.03   20.02
   1   4  -7  285.46   20.04
  -1  -4  -7  272.87   20.01
  -1  -4  -7  272.20   20.03
   1   4  -7  278.06   20.47
  -1  -4  -7  309.95   20.34
  -1   4   7  277.91   20.26
   1  -4   7  299.32   20.60
   1   4  -7  294.57   20.48
  -1  -4  -7  341.90   20.55
   1  -4   7  218.69   20.25
  -1   4   7  274.73   20.20
   1   4  -7  289.95   20.28
   1   4  -7  294.52   20.56
   1  -4   7  271.03   20.41
  -1  -4  -7  290.81   20.65
  -1  -4  -7  284.68   20.37
  -1   4   7  265.07   20.26
  -1   4   7  264.55   20.24
   1  -4   7  289.66   20.07
  -1  -4  -7  280.38   20.03
   1   4  -7  284.42   20.05
   1   4  -7  284.64   20.03
  -1   4   7  287.43   20.27
  -1  -4  -7  315.11   20.32
   1   4  -7  266.04   20.34
   1  -4   7  222.31   20.24
   1  -4   7  291.61   20.46
   1   4  -7  282.98   20.26
  -1  -4  -6  550.81   39.29
  -1  -4  -6  541.34   39.31
  -1   4   6  595.86   39.51
  -1  -4  -6  447.73   39.36
   1   4  -6  536.90   39.70
   1   4  -6  582.01   39.73
  -1   4   6  561.48   39.48
   1  -4   6  545.15   39.55
  -1  -4  -6  668.64   39.58
   1  -4   6  573.82   39.84
  -1  -4  -6  690.48   39.79
   1   4  -6  567.47   39.51
   1  -4   6  537.78   39.54
  -1   4   6  595.91   39.51
   1   4  -6  499.04   39.58
  -1  -4  -6  670.59   39.56
   1   4  -6  558.16   39.49
   1  -4   6  585.24   39.68
  -1  -4  -6  585.03   39.61
   1   4  -6  569.93   39.78
   1  -4   6  538.54   39.65
  -1  -4  -6  603.97   39.88
  -1   4   6  526.07   39.47
  -1   4   6  557.22   39.52
   1   4  -6  527.91   39.31
  -1  -4  -6  553.21   39.31
  -1   4   5  262.54   19.18
  -1  -4  -5  296.74   19.35
  -1  -4  -5  311.50   19.64
   1   4  -5  293.14   19.52
   1  -4   5  282.42   19.36
  -1   4   5  275.56   19.26
   1  -4   5  333.49   19.31
   1   4  -5  290.12   19.23
  -1   4   5  292.31   19.23
   1  -4   5  304.52   19.42
  -1   4   5  206.72   19.07
  -1  -4  -5  332.30   19.27
  -1   4   5  209.91   19.07
  -1  -4  -5  326.64   19.51
   1  -4   5  294.66   19.58
  -1  -4  -5  348.38   19.30
   1   4  -5  292.31   19.49
  -1  -4  -5  251.22   19.19
  -1   4   5  279.50   19.25
   1   4  -5  288.39   19.23
  -1   4   5  290.35   19.23
   1  -4   5  335.94   19.32
  -1   4   4  202.78   15.82
   1   4  -4  221.45   16.13
  -1  -4  -4  237.62   16.25
   1  -4   4  212.00   15.98
  -1  -4  -4  218.20   15.98
  -1   4   4  213.25   15.91
   1  -4   4  224.26   16.02
   1   4  -4  222.33   15.86
   1  -4   4  241.92   15.92
  -1  -4  -4  259.57   15.89
  -1   4   4  227.12   15.86
  -1   4   4  193.86   15.82
   1   4  -4  197.56   15.99
  -1   4   4  194.06   15.82
  -1   4   4  222.65   15.86
  -1  -4  -4  241.74   16.13
  -1   4   4  212.48   15.94
  -1  -4  -4  254.66   15.90
   1  -4   4  242.11   15.93
   1  -4   4  218.11   16.17
  -1  -4  -4  253.07   15.96
   1   4  -4  217.26   15.87
   1   4  -3   26.84    2.60
   1  -4   3   28.21    2.36
  -1  -4  -3   31.54    2.45
  -1   4   3   28.88    2.35
  -1   4   3   26.84    2.28
  -1   4   3   26.12    2.15
   1   4  -3   24.69    2.44
   1  -4   3   30.93    2.43
  -1   4   3   29.40    2.22
  -1   4   3   26.91    2.28
  -1  -4  -3   35.29    2.24
   1  -4   3   32.39    2.28
   1  -4   3   31.93    2.27
  -1   4   3   27.38    2.25
  -1   4   3   27.92    2.39
   1   4  -3   25.23    2.52
  -1  -4  -3   30.92    2.56
  -1  -4  -3   34.46    2.42
   1   4  -3   23.88    2.55
  -1  -4  -3   35.45    2.25
  -1   4   3   25.93    2.43
  -1   4   3   31.00    2.23
   1  -4   2   55.47    4.32
  -1  -4  -2   61.13    4.42
  -1   4   2   56.79    4.36
   1  -4   2   60.48    4.37
   1   4  -2   58.77    4.45
  -1   4   2   57.41    4.33
   1   4  -2   53.03    4.42
  -1   4   2   56.66    4.19
  -1  -4  -2   62.90    4.21
  -1   4   2   54.42    4.21
  -1   4   2   52.91    4.21
  -1   4   2   54.58    4.40
  -1   4   2   52.27    4.34
  -1  -4  -2   67.63    4.46
   1   4  -2   56.42    4.49
  -1  -4  -2   65.15    4.21
   1   4  -2   58.62    4.58
  -1   4   2   54.52    4.44
  -1   4   2   59.14    4.20
  -1   4   1  197.94   14.96
   1  -4   1  199.65   14.85
   1  -4   1  217.63   14.89
  -1  -4  -1  218.02   15.00
   1   4  -1  216.15   15.00
   1   4  -1  193.59   14.97
  -1   4   1  198.29   14.94
   1   4  -1  214.67   15.13
  -1   4   1  208.53   14.96
   1   4  -1  202.75   15.04
  -1   4   1  193.69   14.99
  -1   4   1  211.89   14.99
  -1  -4  -1  231.94   15.04
   1   4   0  586.91   39.84
  -1  -4   0  594.99   39.70
  -1   4   0  568.58   39.68
  -1   4   0  542.98   39.61
   1  -4   0  547.08   39.50
   1   4   0  587.68   39.68
   1   4   0  531.29   39.63
  -1   4   0  520.66   39.64
  -1  -4   0  479.80   39.71
  -1   4   0  574.44   39.70
  -1   4   0  531.15   39.69
  -1   4   0  567.94   39.67
  -1  -4   0  605.48   39.72
   1   4   0  568.49   39.72
   1   4   1  207.31   12.67
  -1  -4   1  214.56   12.58
   1  -4  -1  180.80   12.21
   1  -4  -1  191.42   12.21
  -1   4  -1  203.97   12.45
  -1   4  -1  151.75   12.20
   1   4   1  188.58   12.43
  -1   4  -1  163.16   12.20
   1   4   1  215.38   12.52
  -1   4  -1  209.19   12.52
  -1   4  -1  223.75   12.58
  -1   4  -1  160.31   12.20
   1   4   1  211.88   12.56
  -1   4  -1  160.52   12.20
  -1   4  -1  201.31   12.55
  -1  -4   2   60.90    4.62
   1   4   2   65.56    4.70
   1   4   2   67.23    4.58
  -1   4  -2   55.86    4.51
   1   4   2   56.40    4.46
   1   4   2   60.03    4.31
  -1   4  -2   60.35    4.30
  -1   4  -2   54.84    4.54
  -1  -4   2   57.37    4.32
  -1  -4   2   57.80    4.32
   1   4   2   61.23    4.31
   1   4   2   64.18    4.59
  -1   4  -2   60.58    4.64
  -1   4  -2   57.55    4.60
  -1   4  -2   58.89    4.31
  -1   4  -2   59.18    4.58
   1   4   3   28.66    2.57
   1  -4  -3   26.12    2.12
  -1   4  -3   28.22    2.44
   1   4   3   34.67    2.52
   1   4   3   30.51    2.22
  -1   4  -3   27.51    2.46
  -1  -4   3   31.76    2.23
  -1  -4   3   29.06    2.54
  -1   4  -3   29.47    2.20
   1   4   3   27.31    2.32
  -1  -4   3   28.67    2.23
   1   4   3   28.77    2.22
  -1  -4   3   32.86    2.23
   1   4   3   31.48    2.49
  -1   4  -3   30.43    2.21
  -1   4  -3   27.46    2.47
  -1   4  -3   28.57    2.55
  -1  -4   3   26.64    2.49
  -1  -4   4  250.20   15.91
  -1  -4   4  218.36   16.09
  -1   4  -4  225.51   15.87
  -1   4  -4  211.99   16.09
   1   4   4  222.71   16.05
  -1   4  -4  220.22   16.09
   1  -4  -4  219.95   15.88
   1   4   4  207.77   15.87
  -1   4  -4  213.02   16.05
   1   4   4  233.65   16.06
   1   4   4  216.59   16.10
  -1  -4   4  227.91   16.10
   1  -4  -4  219.37   15.81
   1  -4  -4  217.47   15.87
   1   4   4  202.57   15.89
  -1   4  -4  214.73   15.86
  -1  -4   4  240.24   16.15
  -1   4  -4  201.14   16.04
   1   4   4  212.80   15.87
  -1  -4   4  255.62   15.91
  -1  -4   5  289.19   21.20
  -1   4  -5  264.81   21.16
  -1   4  -5  282.81   21.21
  -1   4  -5  298.98   21.01
   1  -4  -5  307.19   21.07
  -1  -4   5  317.00   21.04
   1   4   5  293.18   21.15
   1  -4  -5  295.71   21.03
   1   4   5  286.53   21.01
   1   4   5  290.37   21.01
   1  -4  -5  290.68   21.01
  -1   4  -5  288.70   20.99
  -1  -4   5  321.47   21.04
   1   4   5  265.62   20.96
  -1  -4   5  303.01   21.26
   1  -4  -5  303.51   21.17
   1  -4  -5  284.06   20.95
   1   4   5  309.73   21.19
  -1  -4   5  294.05   21.23
   1   4   5  300.40   21.22
  -1   4  -5  281.24   21.18
   1  -4  -6  540.38   38.04
   1  -4  -6  556.69   38.03
  -1  -4   6  552.49   38.43
  -1  -4   6  505.87   38.24
  -1   4  -6  567.82   38.25
  -1   4  -6  534.16   38.45
   1   4   6  569.54   38.38
   1  -4  -6  406.73   38.18
   1   4   6  563.19   38.25
   1  -4  -6  600.11   38.28
  -1  -4   6  428.77   38.08
   1   4   6  583.48   38.45
  -1  -4   6  553.31   38.05
  -1   4  -6  541.28   38.43
   1  -4  -6  568.07   38.19
   1  -4  -6  414.09   38.30
   1   4   6  601.07   38.44
  -1  -4   6  569.88   38.49
  -1  -4   6  573.19   38.51
  -1   4  -6  566.81   38.23
   1  -4  -6  603.94   38.27
   1   4   6  512.89   38.11
  -1  -4   6  502.87   38.23
   1   4   6  560.53   38.24
   1  -4  -7  276.76   19.64
   1  -4  -7  277.01   19.65
   1  -4  -7  306.27   19.66
  -1   4  -7  268.26   19.64
   1  -4  -7  277.05   19.63
  -1  -4   7  289.16   20.08
  -1  -4   7  213.70   19.83
  -1   4  -7  291.05   19.90
   1  -4  -7  220.54   19.81
   1   4   7  265.88   19.88
   1  -4  -7  288.56   19.92
  -1   4  -7  279.27   20.04
   1   4   7  289.86   19.99
   1  -4  -7  295.07   19.65
   1  -4  -7  295.60   19.92
  -1  -4   7  300.83   20.18
  -1  -4   7  225.06   19.84
  -1   4  -7  283.60   19.87
  -1   4  -7  278.74   20.03
   1   4   7  271.92   19.88
  -1  -4   7  293.46   20.16
   1  -4  -7  271.89   19.83
   1   4   7  280.93   20.06
   1  -4  -7  198.81   19.93
   1   4   7  291.60   20.06
  -1   4  -7  272.43   20.08
   1  -4  -8   19.50    1.75
   1  -4  -8   28.12    1.85
   1  -4  -8   19.68    1.75
  -1  -4   8   29.76    1.88
   1  -4  -8   26.46    1.83
  -1   4  -8   23.48    1.82
   1  -4  -8   29.65    1.85
   1  -4  -8   27.20    1.86
   1  -4  -8   26.71    1.80
   1  -4  -8   21.15    2.02
  -1  -4   8   26.46    2.35
  -1  -4   8   18.41    2.08
  -1   4  -8   22.62    2.12
   1   4   8   24.48    2.16
  -1   4  -8   22.92    2.27
   1   4   8   26.39    2.24
   1  -4  -8   27.17    2.25
  -1   4  -8   23.61    2.09
   1   4   8   22.23    2.12
   1  -4  -8   29.51    2.23
  -1  -4   8   26.05    2.50
  -1  -4   8   17.91    2.07
  -1   4  -8   23.35    2.26
   1   4   8   28.15    2.38
   1  -4  -8   18.42    2.27
  -1  -4   8   28.29    2.52
  -1   4  -8   21.36    2.32
   1   4   8   24.23    2.32
   1  -4  -9   11.87    0.93
  -1  -4   9    9.70    1.08
   1   4   9    9.57    0.82
   1  -4  -9    7.77    0.79
  -1  -4   9   12.09    0.94
   1  -4  -9   10.54    0.91
  -1   4  -9    8.93    0.82
   1  -4  -9   10.43    0.95
   1  -4  -9   13.11    0.95
  -1   4  -9    9.87    0.89
   1  -4  -9   11.20    1.34
  -1   4  -9    8.27    1.17
  -1  -4   9    6.46    1.15
  -1  -4   9    9.61    1.63
  -1   4  -9    8.67    1.30
   1   4   9    9.87    1.30
  -1   4  -9    9.03    1.22
  -1  -4   9    7.79    1.21
   1   4   9    7.98    1.24
   1  -4  -9    9.76    1.35
   1  -4  -9    8.19    0.79
   1   4   9   10.03    0.83
   1   4   9   11.11    1.46
   1  -4  -9    7.02    1.39
  -1  -4  10   19.12    1.38
   1  -4 -10   16.21    1.64
   1   4  10   16.92    1.96
  -1   4 -10   16.05    1.32
   1  -4 -10   17.99    1.39
   1  -4 -10   20.38    1.39
  -1   4 -10   13.62    1.74
  -1  -4  10   12.94    2.05
   1  -4 -10   18.58    1.85
  -1   4 -10   15.27    1.69
  -1  -4  10   11.89    1.66
   1   4  10   17.13    1.78
  -1   4 -10   13.41    1.68
   1  -4 -10   18.03    1.89
   1  -4 -10   19.04    1.37
  -1  -4  10   17.50    1.51
   1  -4 -10   12.56    1.25
   1   4  10   18.83    1.29
   1  -4 -10   12.64    1.24
   1   4  10   18.76    1.30
   1   4  11    1.27    0.45
   1  -4 -11    1.31    0.40
   1  -4 -11    2.00    1.01
  -1  -4  11    1.51    0.55
   1  -4 -11    1.97    0.62
  -1   4 -11    1.53    0.54
   1  -4 -11    1.73    0.48
  -1   4 -11    0.54    0.80
   1  -4 -11    1.64    0.60
  -1  -4  11    1.03    0.75
   1  -4 -11    0.43    0.91
   1   4  11    1.54    0.45
   1  -4 -12    2.98    0.67
   1  -4 -12    2.83    0.56
  -1   4 -12    2.36    0.60
   1  -4 -12    2.81    0.66
  -1  -4  12    2.14    0.84
   1   4  12    3.46    0.55
   1  -4 -12    3.16    1.12
   1   4  12    3.40    0.56
   1  -4 -13   16.67    1.32
   1  -4 -13   15.62    1.36
  -1  -4  13   20.15    1.56
  -1   4 -13   13.98    1.32
   1  -4 -13   18.05    1.42
   1   4  13   16.77    1.30
  -1  -4  13   13.22    1.27
  -1  -4  13   13.44    1.27
   1   4  13   16.14    1.30
   1  -4 -14   30.77    2.29
   1  -4 -14   32.21    2.23
   1  -4 -14   31.64    2.26
  -1  -4  14   33.75    2.41
  -1   4 -14   29.71    2.23
  -1  -4  14   22.29    2.17
   1   4  14   30.43    2.21
   1   4  14   30.04    2.22
  -1  -4  14   23.91    2.18
  -1  -4  15    9.55    1.08
   1   4  15   13.90    1.12
   1  -4 -15   13.09    1.19
  -1  -4  15   13.01    1.36
  -1   4 -15   12.40    1.13
  -1  -4  15    9.57    1.07
   1   4  15   13.51    1.12
   1  -4 -15   13.55    1.23
   1  -4 -16    5.76    0.86
  -1  -4  16    5.71    0.99
  -1   4 -16    4.87    0.75
   1   4  16    6.28    0.75
  -1  -4  16    4.55    0.70
   1   4  16    5.94    0.74
  -1  -4  16    4.20    0.69
   1  -4 -17    1.64    0.71
  -1  -4  17    0.98    0.81
  -1   4 -17    1.27    0.61
   1   4  17    0.92    0.58
  -1  -4  17    1.57    0.54
   1   4  17    1.40    0.57
  -1  -4  17    1.10    0.54
   1   4  18    7.48    0.88
  -1  -4  18    6.93    0.84
   1  -4 -18    8.19    0.98
   1  -4 -18    9.56    1.01
  -1  -4  18    6.38    0.82
   1   4  18    7.82    0.87
  -1   4 -18    8.51    0.88
  -1   4 -19    0.75    0.54
   1   4  19    0.31    0.52
  -1  -4  19    0.25    0.48
   1   4  19    0.74    0.54
   1  -4 -19    0.48    0.65
   1  -4 -19    0.01    0.61
  -1  -4  19    0.61    0.48
   1   4  19    0.76    0.53
   1   4  20    1.07    0.47
  -1  -4  20    1.19    0.44
  -1   4 -20    1.49    0.50
   1   4  20    1.61    0.48
   1  -4 -20    0.90    0.58
   1   4  20    0.40    0.31
   1   4  20    1.79    0.48
  -1  -4  20    0.73    0.43
  -1  -4  21    0.70    0.35
   1   4  21    0.43    0.39
  -1   4 -21    0.60    0.40
   1   4  21    0.81    0.39
   1   4  21    0.30    0.38
  -1  -4  21    0.35    0.33
   1  -4 -21    0.92    0.46
   1   4  21    0.81    0.53
   1   4  21    0.92    0.40
   1  -4 -22    4.76    0.64
   1   4  22    4.35    0.75
  -1   4 -22    4.62    1.35
  -1  -5 -21    2.25    0.40
  -1  -5 -21    2.93    0.48
   1   5 -21    2.24    0.43
  -1   5  21    1.83    0.40
   1  -5  20    1.36    0.35
  -1  -5 -20    2.63    0.58
   1   5 -20    2.55    0.50
  -1  -5 -20    2.28    0.48
   1  -5  20    1.08    0.35
   1  -5  19    0.90    0.42
  -1  -5 -19    1.42    0.63
   1   5 -19    1.40    0.53
   1  -5  19    1.14    0.42
  -1  -5 -19    1.44    0.55
   1   5 -18    0.57    0.45
  -1   5  18    0.16    0.50
   1   5 -18    0.54    0.60
  -1  -5 -18   -0.02    0.70
  -1   5  18    0.30    0.50
  -1  -5 -18    0.73    0.61
   1   5 -17   19.47    1.55
  -1  -5 -17   19.67    1.61
   1   5 -17   16.61    1.46
  -1   5  17   18.16    1.49
  -1   5  17   19.44    1.50
  -1  -5 -17   17.37    1.58
  -1  -5 -16   11.31    1.15
   1   5 -16   12.01    1.11
  -1  -5 -16   12.21    1.20
   1   5 -16   10.82    1.01
   1   5 -16   10.07    1.00
  -1   5  16   11.54    1.02
  -1   5  16   11.65    1.03
  -1   5  15    6.70    0.78
  -1  -5 -15    7.71    0.99
   1   5 -15    6.72    0.87
   1   5 -15    7.59    0.80
   1   5 -15    6.88    0.76
  -1  -5 -15    4.82    1.56
  -1   5  15    7.14    0.77
  -1  -5 -15    6.67    0.91
  -1  -5 -14    8.09    0.96
  -1  -5 -14    9.22    1.02
   1   5 -14    8.79    0.84
  -1  -5 -14    7.54    1.62
   1   5 -14    8.36    0.94
   1  -5  14    6.09    0.84
  -1   5  14   10.36    0.86
   1  -5  14    5.31    0.82
  -1   5  14   10.44    0.86
   1  -5  13   13.90    1.32
  -1  -5 -13   12.11    1.19
  -1  -5 -13   13.03    1.23
   1   5 -13   12.54    1.07
  -1  -5 -13   13.66    1.20
  -1  -5 -13    8.26    1.74
   1   5 -13   13.56    1.16
   1  -5  13    9.48    1.06
  -1   5  13   12.36    1.06
  -1   5  13   13.09    1.07
   1  -5  13   11.00    1.08
  -1  -5 -12    3.99    0.73
   1  -5  12    5.81    0.84
  -1  -5 -12    3.92    0.81
  -1  -5 -12    4.46    0.74
   1   5 -12    4.82    0.61
  -1  -5 -12    2.22    1.36
   1   5 -12    5.53    0.75
   1  -5  12    3.65    0.61
   1  -5  12    3.94    0.62
   1  -5  11    1.40    0.69
  -1  -5 -11    0.66    0.77
  -1  -5 -11    0.81    0.57
  -1  -5 -11    1.19    0.61
  -1  -5 -11    0.68    0.58
   1   5 -11    1.09    0.47
  -1  -5 -11    0.12    1.17
   1   5 -11    0.63    0.47
   1   5 -11    0.92    0.56
   1  -5  11    1.01    0.46
   1  -5  11    0.98    0.47
  -1  -5 -10    0.87    0.78
   1  -5  10    2.66    0.71
  -1  -5 -10    1.60    0.54
  -1  -5 -10    1.15    1.14
   1   5 -10    2.95    0.50
  -1  -5 -10    2.33    0.57
   1   5 -10    2.25    0.59
   1   5 -10    2.68    0.52
  -1  -5 -10    2.22    0.63
   1  -5  10    2.22    0.49
   1  -5  10    1.80    0.47
   1  -5   9   73.90    5.82
   1  -5   9   72.20    5.82
   1   5  -9   87.15    5.88
  -1  -5  -9   80.96    5.87
   1  -5   9   97.85    5.94
   1  -5   9   63.29    6.20
   1   5  -9   79.37    6.48
  -1  -5  -9   56.12    6.03
   1  -5   9   97.98    5.89
  -1  -5  -9   84.22    5.86
   1   5  -9   85.66    5.84
   1   5  -9   83.61    5.86
   1   5  -9   87.12    5.87
  -1  -5  -9   82.14    5.87
  -1  -5  -9   68.09    5.93
  -1  -5  -9   86.54    6.28
   1  -5   9   77.62    6.47
   1   5  -9   77.85    6.31
  -1  -5  -9   74.19    6.30
   1   5  -8   18.41    1.51
   1   5  -8   18.95    1.49
  -1  -5  -8   19.54    1.51
   1  -5   8   18.94    1.57
  -1  -5  -8   23.17    1.92
  -1  -5  -8   17.81    2.07
   1   5  -8   18.52    2.09
   1  -5   8   14.91    1.77
   1   5  -8   17.11    1.51
   1  -5   8   20.80    1.51
  -1  -5  -8   16.47    1.89
   1   5  -8   18.59    1.47
   1   5  -8   19.09    1.49
  -1  -5  -8   20.91    1.53
  -1  -5  -8   17.38    1.62
   1  -5   8   18.35    2.08
   1  -5   8   14.45    1.76
   1   5  -8   16.73    1.89
  -1  -5  -8   24.19    1.91
  -1  -5  -8   20.60    1.95
   1   5  -7  166.69   11.87
   1   5  -7  162.93   11.88
   1  -5   7  181.55   11.92
   1   5  -7  162.00   11.84
  -1  -5  -7  165.13   11.87
  -1  -5  -7  191.88   12.18
  -1  -5  -7  184.30   12.47
   1  -5   7  139.88   12.12
   1   5  -7  176.37   12.43
  -1  -5  -7  170.70   12.06
   1  -5   7  190.63   11.89
   1   5  -7  161.94   11.89
   1   5  -7  164.59   11.85
   1   5  -7  164.15   11.87
  -1  -5  -7  169.12   11.88
  -1  -5  -7  139.78   11.91
  -1  -5  -7  192.32   12.67
   1  -5   7  121.29   12.17
  -1  -5  -7  175.31   12.24
  -1   5   7  160.14   12.12
   1   5  -7  161.15   12.27
   1  -5   7  140.45   12.11
   1  -5   7  181.92   12.40
   1   5  -7  161.40   12.07
  -1  -5  -7  194.36   12.17
   1  -5   6   94.13    6.07
   1   5  -6   83.77    6.08
  -1  -5  -6   76.79    6.25
   1   5  -6   82.55    6.04
   1  -5   6   73.80    6.25
   1   5  -6   88.62    6.23
   1  -5   6   96.21    6.55
  -1  -5  -6   98.18    6.28
  -1  -5  -6   81.74    6.06
   1  -5   6   87.70    6.05
  -1  -5  -6  104.43    6.67
  -1  -5  -6   64.21    6.13
  -1  -5  -6   97.63    6.29
   1   5  -6   89.49    6.59
   1   5  -6   89.78    6.61
   1  -5   6   71.42    6.26
   1   5  -6   81.59    6.23
  -1   5   6   81.23    6.27
  -1  -5  -6   82.97    6.06
   1   5  -6   80.19    6.03
   1  -5   6   89.38    6.10
   1  -5   6   93.38    6.05
   1   5  -6   77.80    6.07
   1   5  -6   81.73    6.06
  -1   5   6   83.77    6.29
   1  -5   6   61.98    6.33
  -1  -5  -6   94.49    6.41
   1   5  -6   88.52    6.65
   1  -5   5  126.31    8.21
  -1  -5  -5   98.07    8.35
   1   5  -5  119.43    8.23
   1   5  -5  108.67    8.19
   1  -5   5   94.24    8.33
  -1   5   5  119.04    8.32
   1  -5   5  122.56    8.60
   1   5  -5  105.74    8.55
  -1   5   5   99.50    8.25
   1   5  -5  117.04    8.32
  -1  -5  -5  130.99    8.35
  -1  -5  -5  116.86    8.21
   1  -5   5  113.78    8.19
  -1   5   5  124.31    8.55
  -1  -5  -5  129.67    8.35
   1  -5   5   93.23    8.33
  -1   5   5  121.07    8.32
  -1  -5  -5   99.53    8.36
  -1   5   5  126.45    8.47
  -1  -5  -5  143.48    8.77
   1  -5   5  120.25    8.19
  -1  -5  -5  114.43    8.20
   1   5  -5  109.42    8.20
  -1   5   5  125.24    8.44
   1  -5   5   82.37    8.41
  -1  -5  -5  125.14    8.51
   1   5  -5  129.30    8.76
   1  -5   4    9.80    1.26
  -1   5   4   12.81    1.29
  -1  -5  -4   14.31    1.36
   1   5  -4   12.12    1.62
   1   5  -4   12.44    1.44
  -1   5   4   11.57    1.09
  -1   5   4   10.21    1.13
   1  -5   4   11.42    1.10
  -1  -5  -4   12.68    1.06
   1  -5   4   14.20    1.47
  -1   5   4   11.35    1.15
  -1   5   4   11.54    1.06
  -1   5   4   13.47    1.36
  -1   5   4   11.51    1.06
  -1   5   4   12.87    1.46
  -1  -5  -4   13.69    1.08
  -1  -5  -4   10.47    1.24
  -1  -5  -4   15.40    1.61
  -1  -5  -4   13.27    1.06
  -1   5   4   10.90    1.09
   1  -5   4   12.37    1.11
   1  -5   4   15.95    1.03
  -1  -5  -4   12.47    1.04
  -1   5   3   35.95    2.40
   1  -5   3   27.60    2.28
  -1  -5  -3   43.15    2.48
   1   5  -3   37.42    2.68
  -1   5   3   27.54    2.05
  -1  -5  -3   19.75    2.02
  -1   5   3   34.99    2.32
  -1   5   3   34.74    2.31
  -1   5   3   26.36    2.04
   1  -5   3   41.18    2.50
   1   5  -3   34.34    2.51
  -1   5   3   40.31    2.50
  -1  -5  -3   50.06    2.58
   1   5  -3   36.87    2.66
  -1  -5  -3   43.94    2.76
  -1  -5  -3   22.64    2.02
   1   5  -3   36.56    2.72
  -1   5   3   25.82    2.04
  -1  -5  -3   36.91    2.11
  -1   5   3   27.54    2.05
  -1  -5  -3   37.70    2.10
   1   5  -2   13.12    1.58
  -1  -5  -2   15.32    1.63
  -1   5   2   12.10    1.50
   1   5  -2   14.66    1.68
  -1  -5  -2   17.49    1.53
  -1   5   2   13.25    1.46
  -1   5   2   13.08    1.36
  -1   5   2   12.85    1.28
   1   5  -2   14.33    1.48
   1   5  -2   16.06    1.48
   1  -5   2   10.15    1.21
   1   5  -2   13.87    1.61
  -1   5   2   13.08    1.38
  -1  -5  -2   14.64    1.41
   1  -5   2   15.56    1.38
  -1   5   1   64.61    4.84
  -1  -5  -1   78.38    4.99
  -1   5   1   65.92    4.96
  -1   5   1   71.00    4.93
   1   5  -1   69.99    5.09
   1   5  -1   69.88    5.00
   1   5  -1   71.89    4.90
   1   5  -1   63.14    4.87
  -1   5   1   61.97    4.83
  -1  -5  -1   73.37    4.90
   1   5  -1   74.66    5.22
  -1   5   1   62.34    4.88
   1  -5   1   66.73    4.73
  -1   5   0   27.27    2.50
   1   5   0   29.66    2.55
   1   5   0   30.09    2.65
  -1   5   0   27.79    2.56
  -1   5   0   30.86    2.47
  -1  -5   0   30.06    2.56
   1   5   0   31.76    2.47
   1   5   0   26.88    2.40
  -1   5   0   27.35    2.44
  -1   5   0   28.87    2.57
   1  -5   0   27.39    2.17
  -1   5   0   28.42    2.40
  -1  -5   0   31.90    2.52
   1   5   0   27.32    2.75
  -1   5  -1   67.81    5.33
   1   5   1   70.48    5.37
  -1   5  -1   72.58    5.40
  -1   5  -1   68.05    5.37
  -1  -5   1   73.35    5.41
  -1   5  -1   66.91    5.25
  -1  -5   1   76.92    5.39
   1   5   1   71.47    5.51
   1   5   1   63.30    5.23
  -1   5  -1   65.22    5.29
   1   5   1   72.13    5.29
   1   5   2   14.83    1.57
  -1   5  -2   15.54    1.71
  -1   5  -2   13.17    1.59
  -1   5  -2   15.20    1.56
  -1  -5   2   13.39    1.12
   1   5   2   14.82    1.70
  -1   5  -2   13.83    1.46
  -1  -5   2   15.27    1.64
  -1   5  -2   14.38    1.53
   1   5   2   13.69    1.48
   1   5   2   12.83    1.36
   1   5   3   46.21    2.83
  -1  -5   3   24.80    2.37
  -1   5  -3   34.06    2.38
   1   5   3   42.11    2.69
  -1   5  -3   35.10    2.82
  -1  -5   3   26.08    2.38
   1   5   3   29.30    2.36
   1   5   3   42.51    2.90
  -1   5  -3   33.51    2.39
  -1   5  -3   39.03    2.92
  -1   5  -3   44.54    3.03
  -1   5  -3   37.32    2.88
   1  -5  -3   36.47    2.40
  -1  -5   3   35.28    2.40
   1   5   3   44.53    3.05
  -1   5  -3   40.89    2.83
  -1  -5   3   41.26    2.96
  -1  -5   4   12.88    1.15
  -1   5  -4   16.10    1.51
  -1  -5   4   12.39    1.51
   1   5   4   13.97    1.47
   1   5   4   13.12    1.59
  -1  -5   4   13.09    1.60
   1   5   4   11.16    1.08
  -1   5  -4   14.65    1.09
   1   5   4   12.54    1.23
  -1  -5   4   10.83    1.08
  -1  -5   4   11.62    1.10
  -1   5  -4   13.00    1.50
   1  -5  -4   11.86    1.05
  -1  -5   4   11.12    1.21
  -1   5  -4   13.51    1.52
  -1  -5   4   14.58    1.61
  -1   5  -4   14.36    1.66
  -1   5  -4   14.05    1.09
  -1   5  -4   13.29    1.58
  -1  -5   4   10.92    1.09
   1   5   4   12.72    1.48
  -1  -5   4   13.06    1.03
   1  -5  -4   11.05    1.04
  -1  -5   4   12.18    1.10
   1   5   4   12.39    1.09
   1  -5  -4   12.72    1.03
  -1  -5   5  117.01    8.50
   1  -5  -5  122.30    8.44
  -1   5  -5  110.54    8.54
  -1  -5   5  122.63    8.96
   1   5   5  107.96    8.56
   1   5   5  111.96    8.59
   1  -5  -5  122.30    8.58
  -1   5  -5  105.67    8.82
  -1  -5   5  101.98    8.57
   1  -5  -5  128.89    8.43
   1  -5  -5  117.41    8.45
  -1  -5   5  102.28    8.52
  -1  -5   5  124.65    8.94
  -1   5  -5  123.20    8.99
  -1  -5   5   96.67    8.56
  -1   5  -5  110.41    8.89
  -1   5  -5  117.11    8.88
   1   5   5  110.37    8.56
  -1   5  -5  110.56    8.55
   1   5   5  130.30    8.85
  -1  -5   5  117.11    8.45
   1  -5  -5  132.36    8.46
   1   5   5  128.23    8.92
   1   5   5  129.79    8.83
  -1   5  -5  113.24    8.84
  -1  -5   5  132.57    8.94
   1  -5  -6   88.51    6.15
  -1  -5   6   81.34    6.24
  -1   5  -6   84.56    6.13
   1  -5  -6   84.01    6.15
   1  -5  -6   89.19    6.12
  -1   5  -6   80.05    6.65
  -1   5  -6   82.86    6.30
   1  -5  -6   83.33    6.33
  -1  -5   6   71.39    6.31
  -1  -5   6   92.90    6.69
   1   5   6   88.98    6.54
   1  -5  -6   82.70    6.14
  -1  -5   6   90.36    6.19
   1   5   6   88.02    6.60
   1   5   6   94.39    6.58
  -1   5  -6   87.11    6.61
  -1  -5   6   91.38    6.67
   1  -5  -6   86.38    6.33
  -1  -5   6   95.81    6.74
  -1   5  -6   81.82    6.29
  -1  -5   6   74.89    6.32
   1  -5  -7  172.72   12.22
   1  -5  -7  176.68   12.23
   1  -5  -7  185.79   12.21
  -1   5  -7  164.95   12.69
  -1  -5   7  139.38   12.43
   1   5   7  181.67   12.64
   1  -5  -7  180.12   12.50
  -1   5  -7  163.12   12.21
  -1  -5   7  171.43   12.31
  -1   5  -7  163.69   12.71
   1   5   7  171.35   12.68
  -1  -5   7  186.44   12.86
   1  -5  -7  178.03   12.48
  -1   5  -7  161.72   12.41
  -1  -5   7  139.76   12.42
   1  -5  -8   22.18    1.61
  -1   5  -8   17.94    1.59
  -1   5  -8   17.64    1.55
   1  -5  -8   27.78    1.63
   1  -5  -8   23.01    1.63
   1  -5  -8   22.92    1.58
  -1   5  -8   17.18    2.06
  -1  -5   8   14.42    1.79
   1  -5  -8   21.74    1.96
   1   5   8   23.35    2.07
  -1  -5   8   18.65    1.76
   1   5   8   21.10    2.14
  -1  -5   8   17.04    2.21
  -1  -5   8   13.43    1.78
   1  -5  -8   20.64    1.93
   1  -5  -9   87.88    6.27
   1  -5  -9  110.67    6.30
  -1   5  -9   77.50    6.23
  -1   5  -9   83.85    6.25
   1  -5  -9   92.52    6.25
   1  -5  -9   86.42    6.28
   1   5   9   78.41    6.75
   1  -5  -9   74.99    6.26
   1  -5  -9   91.55    6.28
  -1   5  -9   78.49    6.74
   1  -5  -9   85.07    6.65
  -1  -5   9   83.25    6.98
   1  -5 -10    2.39    0.60
  -1  -5  10    2.12    0.45
   1  -5 -10    2.14    0.65
   1  -5 -10    2.45    0.53
  -1   5 -10    2.60    0.57
   1  -5 -10    3.71    0.62
   1  -5 -10    2.88    0.67
  -1  -5  10    2.15    0.46
   1  -5 -11    0.57    0.60
  -1  -5  11    0.50    0.59
   1  -5 -11    0.45    0.67
  -1  -5  11    0.84    0.42
   1  -5 -11    1.03    0.59
  -1   5 -11    0.54    0.54
  -1  -5  11    0.92    0.44
   1  -5 -11    0.96    0.66
   1  -5 -12    5.21    0.87
  -1   5 -12    4.87    0.69
  -1  -5  12    3.83    0.59
  -1  -5  12    5.49    0.77
  -1  -5  12    6.40    0.98
   1  -5 -12    4.94    0.79
  -1  -5  12    3.78    0.60
  -1  -5  13    9.94    1.05
   1   5  13   13.46    1.08
   1   5  13   12.98    1.09
  -1  -5  13   10.30    1.06
  -1  -5  13   13.18    1.36
   1  -5 -13   14.40    1.26
   1  -5 -13   13.83    1.22
  -1   5 -13   13.10    1.13
   1   5  14    8.47    0.86
  -1  -5  14    6.88    0.81
   1   5  14    9.34    0.86
  -1  -5  14    6.38    0.81
   1  -5 -14   10.50    1.08
  -1  -5  14   10.01    1.18
   1  -5 -14   10.73    1.01
  -1   5 -14    7.56    0.89
   1   5  15    5.84    0.75
   1   5  15    5.71    0.75
   1  -5 -15    6.70    0.94
  -1  -5  15    6.32    1.02
  -1   5 -15    6.74    0.80
  -1   5 -16   11.33    1.07
   1   5  16   11.57    1.04
  -1  -5  16   10.60    1.29
   1  -5 -16   12.11    1.20
   1   5  16   10.27    1.04
   1   5  17   16.58    1.48
   1   5  17   18.41    1.52
  -1   5 -17   18.88    1.51
   1   5  17   16.75    1.48
   1  -5 -17   17.97    1.60
  -1  -5  17   21.14    1.71
   1  -5 -17   20.31    1.61
  -1   5 -18    0.75    0.55
   1   5  18    1.00    0.50
   1   5  18    0.84    0.57
   1  -5 -18    0.28    0.66
  -1  -5  18    1.23    0.73
   1   5  18    0.42    0.50
  -1  -5  19    1.14    0.42
  -1   5 -19    1.63    0.51
   1  -5 -19    0.72    0.61
  -1  -5  19    0.93    0.41
  -1  -5  20    1.19    0.35
  -1   5 -20    2.70    0.46
   1   5  20    1.06    0.34
   1   5  20    2.07    0.51
   1   5  20    2.70    0.58
   1  -5 -20    2.54    0.56
  -1  -5  20    1.49    0.35
   1   5  20    1.30    0.34
   1   5  21    2.46    0.40
   1   5  21    1.74    0.41
   1   5  21    1.84    0.49
   1  -5 -21    2.17    0.45
  -1   5 -21    2.11    0.36
  -1  -6 -21    1.55    0.63
  -1   6  20    1.05    0.42
  -1   6  20    1.43    0.47
   1   6 -20    1.26    0.42
  -1  -6 -20    1.97    0.49
  -1  -6 -20    1.96    0.42
  -1  -6 -19   -0.20    0.55
   1   6 -19   -0.11    0.47
  -1   6  19    0.20    0.45
  -1  -6 -19    0.46    0.48
  -1  -6 -18    1.01    0.56
  -1  -6 -18    0.64    0.65
   1   6 -18    0.44    0.54
  -1  -6 -17    3.42    0.70
  -1  -6 -17    3.34    0.77
   1   6 -17    3.55    0.67
  -1  -6 -16    6.12    0.86
   1  -6  16    7.45    1.01
   1   6 -16    6.71    0.84
  -1  -6 -16    6.92    0.94
   1   6 -15    2.97    0.54
  -1  -6 -15    4.23    0.84
   1   6 -15    3.03    0.70
   1  -6  15    3.50    0.86
  -1  -6 -15    2.70    0.72
   1   6 -15    2.40    0.58
   1   6 -14   12.89    1.19
   1   6 -14   11.28    1.08
  -1  -6 -14   12.57    1.22
   1  -6  14   14.33    1.34
  -1  -6 -14   13.26    1.27
  -1  -6 -13    4.98    0.87
   1   6 -13    5.30    0.78
  -1  -6 -13    3.57    1.43
  -1  -6 -13    4.71    0.81
   1  -6  13    4.93    0.91
   1   6 -13    5.30    0.66
  -1  -6 -12    5.90    0.90
   1   6 -12    6.03    0.82
  -1  -6 -12    3.45    1.46
   1  -6  12    6.25    0.91
  -1  -6 -12    5.71    0.84
   1   6 -12    6.00    0.68
  -1  -6 -11   23.77    1.81
   1   6 -11   22.86    1.77
   1   6 -11   21.38    1.72
  -1  -6 -11   20.55    1.77
   1  -6  11   24.58    1.86
   1   6 -11   21.91    1.69
  -1  -6 -10    5.58    0.84
  -1  -6 -10    4.35    1.36
   1  -6  10    7.46    0.91
  -1  -6 -10    5.91    0.82
   1   6 -10    6.17    0.74
   1   6 -10    6.89    0.81
   1   6 -10    6.17    0.76
   1   6 -10    6.68    0.70
  -1  -6  -9   85.96    5.91
   1  -6   9   94.33    5.91
  -1  -6  -9   84.71    5.91
   1  -6   9   86.54    5.95
   1   6  -9   77.79    5.89
   1   6  -9   79.22    5.89
   1   6  -9   76.91    5.90
   1   6  -9   79.88    5.86
   1   6  -8   53.29    4.01
   1   6  -8   52.90    4.03
  -1  -6  -8   60.30    4.05
   1  -6   8   64.69    4.05
   1   6  -8   52.36    4.04
   1  -6   8   51.61    4.08
  -1  -6  -8   58.53    4.04
   1  -6   8   59.35    4.71
   1   6  -8   52.03    4.05
   1   6  -8   56.51    4.03
   1   6  -7   13.85    1.14
   1   6  -7   12.49    1.18
  -1  -6  -7   12.55    1.17
   1  -6   7   10.36    1.18
   1   6  -7   13.13    1.09
   1   6  -7   15.08    1.85
   1   6  -7   12.48    1.65
   1   6  -7   14.05    1.12
   1   6  -7   14.06    1.16
  -1  -6  -7   14.94    1.20
  -1  -6  -7   13.62    1.51
   1  -6   7   15.90    1.15
  -1  -6  -7    7.06    1.54
   1   6  -7   13.59    1.19
   1  -6   7   15.19    1.15
   1  -6   7   16.62    1.85
   1   6  -6   23.76    1.77
   1  -6   6   21.25    1.71
  -1  -6  -6   14.34    2.04
   1   6  -6   22.13    1.71
   1  -6   6   24.94    2.31
  -1  -6  -6   23.30    1.75
   1  -6   6   25.44    1.71
   1  -6   6   26.76    1.73
  -1  -6  -6   22.80    1.74
   1   6  -6   21.93    1.68
   1  -6   6   17.89    1.75
   1   6  -6   20.98    1.76
   1   6  -6   21.18    1.72
  -1  -6  -6   24.78    2.09
   1  -6   6   15.71    2.01
  -1  -6  -5    7.77    1.46
   1  -6   5   10.79    1.06
   1   6  -5   12.70    1.06
   1  -6   5    8.59    1.30
   1   6  -5   12.58    1.59
   1  -6   5   14.70    1.62
  -1  -6  -5   13.56    1.11
   1  -6   5   15.09    1.07
  -1  -6  -5   10.07    1.24
  -1   6   5   15.10    1.43
   1  -6   5   15.20    1.07
  -1  -6  -5   13.85    1.10
   1   6  -5   13.29    1.03
   1  -6   5    9.37    1.09
   1   6  -5   12.42    1.08
  -1  -6  -5   15.47    1.42
  -1  -6  -4   25.08    1.98
   1  -6   4   15.42    1.84
   1   6  -4   22.82    2.28
  -1  -6  -4   21.78    1.67
   1  -6   4   24.89    1.63
   1   6  -4   21.69    2.13
   1  -6   4   24.15    2.09
   1   6  -4   24.02    2.25
  -1  -6  -4   20.30    1.94
  -1  -6  -4   26.34    2.31
  -1   6   4   24.07    2.17
  -1   6   4   25.99    2.07
   1  -6   4   16.28    1.65
   1  -6   4   24.59    1.64
  -1  -6  -4   23.49    1.66
  -1  -6  -4   15.96    1.94
   1  -6   4   16.58    1.61
   1  -6   3   79.21    7.64
  -1   6   3  113.81    7.78
   1   6  -3  119.58    8.10
   1  -6   3  121.17    7.84
  -1  -6  -3  126.83    7.84
  -1  -6  -3  105.74    7.50
   1  -6   3  111.06    7.49
   1  -6   3   80.48    7.48
  -1  -6  -3   81.02    7.63
  -1   6   3  121.58    7.90
  -1  -6  -3   98.41    7.83
   1   6  -3  122.23    8.07
  -1   6   3  107.76    7.97
  -1  -6  -3  129.67    8.16
  -1  -6  -3  112.99    7.50
   1  -6   3  116.55    7.50
   1   6  -3  104.30    7.91
  -1   6   3  106.41    7.73
   1   6  -2   12.20    1.46
  -1   6   2   12.78    1.35
  -1   6   2   11.25    1.23
   1  -6   2   11.35    1.00
  -1  -6  -2    7.74    1.33
  -1   6   2   13.16    1.49
   1   6  -2   15.60    1.67
  -1   6   2   11.84    1.56
   1   6  -2   13.05    1.73
  -1  -6  -2   13.72    1.49
  -1  -6  -2   12.99    1.04
   1  -6   2   11.89    1.02
   1   6  -2   12.95    1.62
   1  -6   2    8.99    1.10
   1   6  -2   15.63    1.94
   1  -6   2   13.61    1.28
  -1   6   2   15.19    1.41
  -1  -6  -2   14.35    1.37
  -1   6   1  106.76    7.38
   1   6  -1  103.93    7.41
   1   6  -1  121.88    7.42
  -1   6   1  105.12    7.39
   1  -6   1  100.85    7.02
  -1  -6  -1   69.39    7.11
   1   6  -1  119.69    7.72
  -1   6   1  115.66    7.50
  -1  -6  -1  127.41    7.61
   1   6  -1  111.50    7.55
  -1   6   1  104.61    7.51
  -1   6   1  112.11    7.42
  -1   6   1  109.21    7.35
  -1  -6  -1  120.31    7.40
   1   6  -1  122.43    7.85
   1  -6   1   66.34    7.08
   1  -6   1   73.32    7.07
  -1  -6  -1  105.78    7.03
   1  -6   1  105.23    7.03
   1  -6   0   25.85    1.81
   1  -6   0   26.66    1.83
  -1  -6   0   26.83    1.83
  -1   6   0   24.52    2.34
  -1  -6   0   32.29    2.44
   1   6   0   29.05    2.56
  -1   6   0   28.53    2.35
   1   6   0   28.64    2.41
  -1  -6   0   30.28    2.29
  -1   6   0   25.49    2.34
  -1   6   0   28.29    2.18
   1   6   0   28.24    2.60
  -1   6   0   25.95    2.23
   1   6   0   25.39    2.20
   1   6   0   26.58    2.16
  -1   6   0   26.09    2.23
   1   6   1   97.29    7.77
  -1   6  -1  103.76    7.88
  -1   6  -1  103.13    7.88
   1   6   1  114.80    7.80
  -1  -6   1   83.25    7.55
  -1  -6   1   96.95    7.55
   1   6   1  116.88    7.98
  -1  -6   1  125.62    8.07
   1   6   1  116.51    8.12
  -1   6  -1  109.19    7.97
  -1   6  -1  105.85    7.97
  -1  -6   1  102.89    7.49
   1  -6  -1  108.40    7.49
  -1  -6   1  128.54    7.97
  -1   6  -1  104.53    7.98
  -1   6  -1  107.45    7.81
   1   6   1  114.80    8.11
   1   6   2   14.30    1.45
  -1   6  -2   11.84    1.55
  -1   6  -2   12.28    1.52
   1   6   2   12.71    1.39
  -1  -6   2    9.86    1.24
  -1  -6   2   12.10    1.27
   1   6   2   14.52    1.60
  -1   6  -2   13.08    1.68
  -1  -6   2   12.92    1.67
  -1   6  -2   12.47    1.62
   1  -6  -2   13.32    1.09
  -1  -6   2   12.93    1.09
   1  -6  -2   13.79    1.07
  -1   6  -2   13.80    1.49
   1   6   2   13.35    1.67
  -1  -6   2   14.91    1.64
  -1   6  -3  117.11    8.49
  -1  -6   3  132.91    8.66
   1   6   3  129.00    8.68
  -1  -6   3   86.80    8.40
   1   6   3  108.37    8.35
  -1   6  -3  107.16    8.53
   1  -6  -3  112.22    8.10
  -1  -6   3  103.71    8.18
   1   6   3  132.31    8.61
  -1   6  -3  127.43    8.69
  -1   6  -3  114.00    8.62
  -1   6  -3  115.46    8.56
  -1  -6   3  116.74    8.66
  -1  -6   3  113.16    8.10
   1  -6  -3  114.53    8.10
  -1  -6   3   99.83    8.15
   1  -6  -3  119.98    8.09
  -1  -6   4   27.89    2.32
   1   6   4   23.04    2.20
  -1   6  -4   22.05    2.10
  -1  -6   4   15.97    1.98
   1   6   4   22.04    1.87
   1  -6  -4   20.90    1.63
   1  -6  -4   16.69    1.55
  -1  -6   4   20.95    1.77
  -1  -6   4   24.04    1.63
   1  -6  -4   21.92    1.63
  -1  -6   4   22.76    1.73
  -1   6  -4   25.18    2.30
  -1   6  -4   21.54    2.15
   1   6   4   24.29    2.14
   1  -6  -4   22.76    1.63
  -1  -6   5    9.56    1.46
   1  -6  -5   13.86    1.04
   1  -6  -5   10.71    0.93
  -1   6  -5   12.19    1.58
  -1   6  -5   15.90    1.79
   1   6   5   15.48    1.55
  -1  -6   5   13.98    1.14
  -1  -6   5   13.17    1.03
   1  -6  -5   14.79    1.03
  -1  -6   5   13.62    1.23
   1  -6  -5   15.59    1.05
  -1  -6   5   16.45    1.76
   1   6   5   14.99    1.64
  -1   6  -5   12.62    1.54
  -1   6  -6   24.54    2.31
  -1  -6   6   25.03    2.46
   1  -6  -6   16.95    1.62
   1  -6  -6   21.99    1.70
  -1   6  -6   24.96    2.48
   1   6   6   23.90    2.16
  -1  -6   6   25.24    1.77
  -1  -6   6   22.63    1.85
   1  -6  -6   24.02    1.71
   1   6   6   26.19    2.31
   1   6   7   15.31    1.81
  -1   6  -7   13.33    1.21
   1  -6  -7   15.21    1.20
   1  -6  -7   15.00    1.28
   1   6   7   15.15    1.72
  -1   6  -7   15.90    1.99
  -1  -6   7   16.59    1.35
  -1  -6   7   15.71    1.44
   1  -6  -7   15.87    1.30
  -1  -6   7   14.08    1.95
  -1  -6   8   63.97    4.39
   1  -6  -8   64.00    4.32
   1  -6  -8   58.92    4.36
  -1  -6   8   56.76    5.08
  -1   6  -8   55.99    4.31
  -1   6  -8   57.66    4.34
  -1  -6   8   55.75    4.45
   1  -6  -9   87.23    6.13
   1  -6  -9   95.00    6.10
   1  -6  -9   83.76    6.11
  -1   6  -9   80.69    6.10
  -1   6  -9   75.53    6.07
  -1  -6   9   87.81    6.23
   1  -6 -10    6.76    0.76
   1  -6 -10    6.35    0.86
   1  -6 -10    7.11    0.86
  -1  -6  10    7.21    1.05
   1  -6 -10    7.09    0.82
  -1   6 -10    6.33    0.79
   1  -6 -10    7.51    0.88
   1  -6 -11   24.27    1.82
   1  -6 -11   23.93    1.91
   1  -6 -11   21.40    1.89
   1  -6 -11   22.79    1.86
  -1   6 -11   21.28    1.82
   1  -6 -11   25.91    1.92
   1  -6 -12    6.99    0.97
   1  -6 -12    7.15    0.79
   1  -6 -12    6.82    0.91
   1  -6 -12    6.97    0.88
  -1   6 -12    5.24    0.78
   1  -6 -12    6.84    0.92
   1  -6 -13    5.65    0.87
   1  -6 -13    4.59    0.81
   1  -6 -13    4.94    0.90
   1  -6 -13    4.92    0.88
  -1   6 -13    5.63    0.74
   1  -6 -14   14.96    1.38
   1  -6 -14   13.48    1.34
  -1   6 -14   12.96    1.21
   1  -6 -15    3.90    0.82
  -1  -6  15    3.05    0.94
  -1   6 -15    2.58    0.63
   1   6  16    6.46    0.82
   1  -6 -16    7.47    0.94
  -1  -6  16    6.88    1.07
  -1   6 -16    6.27    0.78
   1   6  17    3.89    0.66
  -1  -6  17    4.73    0.87
   1  -6 -17    3.70    0.78
  -1   6 -17    3.09    0.62
   1   6  18    0.80    0.51
  -1   6 -18    0.78    0.48
   1  -6 -18    1.34    0.61
  -1  -6  18    0.66    0.71
   1   6  19   -0.34    0.44
   1  -6 -19    0.46    0.55
  -1   6 -19    0.22    0.42
   1   6  19   -0.02    0.55
  -1   6 -20    1.48    0.36
   1   6  20    1.70    0.41
   1  -6 -20    0.99    0.46
   1   6  20    1.15    0.32
   1   6  20    0.87    0.31
   1   6  20    1.80    0.49
   1   6  20    0.65    0.28
   1  -6 -21    1.41    0.60
   1   6  21    0.98    0.55
   1  -6 -21    1.13    0.60
  -1   7  20    1.00    0.53
  -1   7  20    0.96    0.60
   1   7 -20    0.04    0.44
  -1   7  20   -0.36    0.31
  -1  -7 -20    0.16    0.39
  -1  -7 -19    1.66    0.45
  -1   7  19    2.23    0.44
   1   7 -19    2.12    0.44
  -1  -7 -19    1.58    0.52
  -1  -7 -18    0.01    0.49
  -1   7  18    0.85    0.49
   1   7 -18    0.73    0.47
  -1  -7 -18    0.21    0.58
  -1   7  18   -0.03    0.51
  -1  -7 -17    1.77    0.68
   1   7 -17    1.63    0.53
  -1  -7 -17    1.45    0.61
  -1  -7 -16    2.80    0.74
   1   7 -16    3.13    0.63
   1  -7  16    4.17    0.81
  -1  -7 -16    2.77    0.68
  -1  -7 -15    2.16    0.76
   1   7 -15    2.84    0.66
   1  -7  15    2.66    0.79
  -1  -7 -15    2.61    0.71
  -1  -7 -14   10.00    1.10
  -1  -7 -14    9.23    1.04
   1  -7  14    9.27    1.14
   1   7 -14    9.88    1.03
  -1  -7 -13    0.44    0.73
  -1  -7 -13    0.72    0.62
   1  -7  13    0.28    0.71
   1   7 -13    0.79    0.65
   1   7 -12   11.33    1.01
  -1  -7 -12   11.06    1.18
   1  -7  12    9.94    1.19
  -1  -7 -12   11.63    1.15
   1   7 -12   12.91    1.14
   1   7 -11   20.18    1.59
   1   7 -11   22.85    1.70
   1   7 -11   19.16    1.63
  -1  -7 -11   21.87    1.73
  -1  -7 -11   21.19    1.69
   1  -7  11   16.45    1.71
   1   7 -10   52.12    3.78
   1   7 -10   54.16    3.84
   1   7 -10   51.33    3.82
  -1  -7 -10   52.82    3.84
   1  -7  10   41.98    3.85
   1   7 -10   51.02    3.82
  -1  -7 -10   56.69    3.86
  -1  -7  -9   42.58    3.00
   1   7  -9   42.15    2.93
  -1  -7  -9   42.85    2.99
   1  -7   9   37.08    3.00
   1   7  -9   43.04    2.97
   1   7  -9   42.70    2.99
   1  -7   9   33.33    2.94
   1   7  -9   39.62    2.98
  -1  -7  -8    9.81    0.98
   1   7  -8   10.66    0.87
   1   7  -8   10.18    0.95
  -1  -7  -8    9.69    0.96
   1  -7   8    7.80    0.97
   1  -7   8    6.95    0.87
   1   7  -8    9.64    0.96
   1   7  -8   10.48    0.90
   1   7  -8   10.07    0.97
   1   7  -7    9.48    0.95
   1  -7   7    7.44    0.85
   1   7  -7    9.10    0.91
  -1  -7  -7   10.09    0.97
   1   7  -7    8.24    0.95
   1   7  -7    9.60    0.89
  -1  -7  -7    9.35    0.92
   1  -7   7    7.78    0.95
   1   7  -7    9.88    0.85
   1  -7   7   11.24    0.90
  -1  -7  -6    5.42    0.73
   1  -7   6    4.76    0.60
   1   7  -6    4.52    0.70
   1   7  -6    4.74    0.63
  -1  -7  -6    5.33    0.70
   1  -7   6    5.54    0.63
   1  -7   6    4.06    0.70
   1   7  -6    4.64    0.55
   1  -7   6    4.20    0.60
   1   7  -6    4.92    0.61
   1   7  -6    4.71    0.72
  -1  -7  -6    2.96    1.16
   1   7  -5    1.21    0.48
   1  -7   5    1.34    0.43
   1   7  -5    1.32    0.50
  -1  -7  -5    2.07    0.59
   1  -7   5    1.55    0.47
  -1  -7  -5    1.59    1.07
   1  -7   5    1.60    0.51
   1  -7   5    1.03    0.54
   1   7  -5    1.02    0.40
  -1  -7  -5    1.98    0.54
   1  -7   4   27.65    1.78
   1  -7   4   17.05    1.76
  -1  -7  -4   26.23    1.80
   1  -7   4   27.58    1.77
   1   7  -4   26.23    2.52
   1   7  -4   24.02    2.34
  -1  -7  -4   12.08    2.00
   1  -7   4   19.54    1.75
   1   7  -4   23.63    1.76
   1   7  -3    0.75    0.90
  -1   7   3    0.17    0.83
   1   7  -3    0.28    0.99
   1  -7   3    0.99    0.43
   1  -7   3    0.55    0.42
  -1  -7  -3    0.98    0.96
  -1  -7  -3    1.24    0.52
   1  -7   3    0.84    0.49
   1   7  -3    0.45    1.38
   1   7  -2   34.40    3.10
  -1   7   2   33.12    2.95
   1  -7   2   39.17    2.60
  -1  -7  -2   39.00    2.62
   1  -7   2   41.10    2.61
   1   7  -2   41.48    3.32
  -1   7   2   41.13    3.17
  -1  -7  -2   32.31    3.13
   1  -7   2   29.16    2.58
  -1  -7  -2   19.86    2.73
   1   7  -2   40.29    3.59
  -1  -7  -2   30.99    2.87
  -1  -7  -1    1.05    0.77
   1  -7   1    0.86    0.43
  -1  -7  -1   -0.02    0.69
  -1   7   1    0.60    0.79
  -1   7   1    0.87    0.95
   1   7  -1    0.63    0.99
   1   7  -1    1.93    0.91
  -1  -7  -1    0.55    0.85
  -1  -7  -1    0.84    0.49
   1   7  -1    2.16    1.36
   1  -7   1    0.80    0.50
  -1  -7   0    5.33    0.98
   1  -7   0    4.43    0.56
  -1  -7   0    3.00    0.80
   1   7   0    4.28    1.00
  -1   7   0    5.49    1.06
   1   7   0    4.22    1.18
  -1   7   0    5.49    1.17
  -1  -7   0    3.49    0.91
   1   7   0    4.67    1.43
   1  -7   0    4.69    0.61
  -1  -7   0    4.92    0.64
  -1  -7   1    1.09    0.88
   1  -7  -1    0.60    0.43
  -1  -7   1    0.27    0.71
   1   7   1    1.09    0.80
   1   7   1    0.20    0.97
  -1   7  -1   -0.45    1.03
  -1   7  -1   -0.09    0.82
  -1  -7   1    1.28    0.77
   1  -7  -1    0.95    0.50
  -1  -7   1    0.82    0.49
   1   7   1    1.82    1.19
   1   7   2   35.68    3.07
  -1   7  -2   40.28    3.27
  -1  -7   2   35.01    2.81
   1   7   2   43.32    3.33
  -1   7  -2   40.47    3.38
   1   7   2   44.06    3.46
  -1  -7   2   41.02    3.26
  -1  -7   2   40.02    2.71
   1  -7  -2   37.86    2.71
  -1  -7   3    0.52    0.71
   1   7   3    1.42    0.97
  -1   7  -3    0.84    1.05
  -1   7  -3    0.54    0.90
  -1  -7   3    0.65    0.65
   1   7   3    1.38    1.04
  -1  -7   3    0.54    0.51
   1  -7  -3    0.92    0.50
  -1  -7   3    0.77    1.04
  -1   7  -4   21.49    2.46
   1  -7  -4   27.37    1.96
  -1   7  -4   23.97    2.64
   1   7   4   26.88    2.51
  -1  -7   4   30.74    2.07
   1  -7  -4   27.00    1.95
  -1  -7   4   18.74    2.04
  -1  -7   4   27.88    1.96
   1   7   4   26.00    2.56
  -1  -7   4   32.01    2.68
   1  -7  -4   20.17    1.92
   1  -7  -5    1.31    0.57
   1  -7  -5    1.04    0.36
   1   7   5    1.71    0.92
  -1  -7   5    0.89    0.77
   1  -7  -5    1.99    0.57
  -1  -7   5    1.73    1.11
  -1  -7   5    1.51    0.65
   1  -7  -5    1.33    0.56
   1  -7  -6    5.27    0.72
  -1  -7   6    4.97    0.90
  -1  -7   6    5.83    1.32
   1  -7  -6    3.79    0.53
   1  -7  -6    5.45    0.73
  -1  -7   6    6.09    0.80
   1  -7  -7    9.86    0.96
   1  -7  -7    7.74    0.81
  -1  -7   7    9.65    1.15
  -1  -7   7   11.27    1.01
  -1   7  -7    8.53    0.85
   1  -7  -7   10.30    0.98
   1  -7  -8    8.83    0.89
   1  -7  -8   11.60    1.04
  -1  -7   8   10.81    1.21
  -1  -7   8   13.08    1.06
  -1   7  -8    8.65    0.91
  -1   7  -8   10.01    0.97
   1  -7  -8   11.29    1.06
   1  -7  -9   47.03    3.16
  -1   7  -9   43.92    3.12
  -1   7  -9   40.29    3.08
  -1  -7   9   45.25    3.27
  -1  -7   9   49.01    3.18
   1  -7 -10   57.08    4.24
  -1   7 -10   52.98    4.20
  -1  -7  10   56.99    4.33
  -1  -7  10   63.47    4.27
   1  -7 -11   25.21    1.90
  -1   7 -11   20.01    1.80
   1  -7 -11   23.68    1.88
  -1  -7  11   21.92    1.98
  -1  -7  11   23.49    1.86
   1  -7 -12   11.99    1.25
   1  -7 -12   12.25    1.25
  -1  -7  12   13.31    1.39
  -1   7 -12   12.15    1.14
  -1   7 -13    0.26    0.56
   1  -7 -13    0.60    0.77
   1  -7 -13    0.31    0.69
  -1  -7  13    0.67    0.84
   1  -7 -14    9.89    1.13
  -1   7 -14    9.61    0.96
   1  -7 -14    9.48    1.10
   1   7  15    2.96    0.63
   1  -7 -15    2.79    0.74
  -1   7 -15    2.74    0.61
   1  -7 -15    1.91    0.81
   1   7  16    3.35    0.62
   1   7  16    2.28    0.70
   1  -7 -16    3.55    0.76
  -1   7 -16    3.62    0.61
   1  -7 -16    2.24    0.80
   1   7  17    1.95    0.56
   1   7  17    1.27    0.62
   1  -7 -17    1.81    0.67
   1  -7 -17    2.63    0.73
  -1   7 -17    1.76    0.50
   1   7  18    0.32    0.46
   1  -7 -18   -0.17    0.56
   1   7  18    0.55    0.54
   1   7  18    0.64    0.52
  -1   7 -18    0.05    0.42
   1  -7 -18    0.07    0.59
   1   7  19    1.71    0.45
   1   7  19    0.98    0.39
   1  -7 -19    1.84    0.50
   1   7  19    1.36    0.42
   1   7  19    1.86    0.49
   1   7  19    1.73    0.48
   1  -7 -19    2.44    0.55
   1   7  20    0.56    0.63
   1   7  20    1.01    0.53
   1  -7 -20    0.88    0.61
  -1   8  19    1.41    0.49
  -1   8  19    0.33    0.59
  -1  -8 -19    0.03    0.45
   1   8 -19   -0.43    0.41
  -1  -8 -18    0.83    0.42
  -1   8  18    0.86    0.40
   1   8 -18    0.40    0.39
  -1  -8 -17    0.16    0.48
  -1   8  17    0.29    0.46
   1   8 -17    0.28    0.45
  -1  -8 -17   -0.61    0.58
  -1  -8 -16    0.11    0.63
   1   8 -16    0.38    0.48
  -1  -8 -16   -0.02    0.57
  -1  -8 -15   -0.31    0.60
   1  -8  15    0.27    0.63
   1   8 -15    0.24    0.57
  -1  -8 -15   -0.38    0.69
  -1  -8 -14    3.43    0.70
   1  -8  14    2.69    0.73
  -1  -8 -14    3.28    0.79
   1   8 -14    3.88    0.69
   1   8 -13    0.06    0.62
  -1  -8 -13    0.47    0.63
   1  -8  13    0.12    0.65
  -1  -8 -13    0.02    0.73
   1   8 -12   37.94    2.74
  -1  -8 -12   35.82    2.74
   1  -8  12   30.48    2.76
  -1  -8 -12   37.86    2.78
   1   8 -11   23.72    1.93
   1   8 -11   24.40    1.98
  -1  -8 -11   28.29    2.03
   1  -8  11   20.50    2.01
  -1  -8 -11   26.31    2.00
   1   8 -10    8.11    0.84
   1   8 -10    7.89    0.93
   1  -8  10    5.45    0.90
  -1  -8 -10    7.58    0.93
  -1  -8 -10    7.66    0.97
   1   8 -10    7.85    0.88
   1   8  -9    8.57    0.84
   1   8  -9    9.01    0.98
   1   8  -9    8.90    0.92
  -1  -8  -9    9.11    0.99
   1  -8   9    7.12    0.97
   1   8  -9    8.60    0.96
  -1  -8  -9    9.62    1.02
   1   8  -8    4.72    0.76
  -1  -8  -8    6.46    0.88
   1   8  -8    5.66    0.66
   1  -8   8    4.79    0.67
   1  -8   8    4.52    0.78
   1   8  -8    5.45    0.77
   1   8  -8    5.31    0.69
   1   8  -8    5.71    0.75
  -1  -8  -8    6.14    0.81
   1   8  -7    6.88    0.84
   1   8  -7    6.65    0.86
   1   8  -7    7.38    0.75
   1  -8   7    5.45    0.73
  -1  -8  -7    8.61    0.87
   1  -8   7    6.34    0.83
   1  -8   7    7.82    0.79
   1   8  -7    7.14    0.78
   1   8  -7    7.49    0.88
   1  -8   6   40.62    3.48
   1   8  -6   50.03    3.49
  -1  -8  -6   54.83    3.55
   1  -8   6   59.71    3.53
   1   8  -6   48.74    3.47
  -1  -8  -6   27.01    3.65
   1  -8   6   40.55    3.48
   1   8  -6   51.33    3.57
   1   8  -6   50.06    3.52
   1   8  -6   46.44    3.55
   1  -8   5   21.87    1.96
   1   8  -5   27.40    1.98
  -1  -8  -5   29.16    2.04
   1   8  -5   27.45    1.96
   1  -8   5   33.64    2.02
  -1  -8  -5   14.01    2.18
   1   8  -5   28.60    2.06
   1  -8   5   20.14    1.94
   1   8  -5   27.08    2.00
   1  -8   4    3.30    0.56
   1   8  -4    3.41    0.54
   1  -8   4    2.92    0.52
   1   8  -4    3.41    0.59
  -1  -8  -4    4.26    0.67
   1  -8   4    4.96    0.64
  -1  -8  -4    2.72    1.01
   1  -8   3    0.47    0.46
  -1  -8  -3    0.72    0.88
   1  -8   3    0.58    0.43
   1   8  -3    0.44    0.43
  -1  -8  -3    0.61    0.60
   1  -8   3    0.47    0.51
   1  -8   2   11.69    1.12
   1  -8   2   15.75    1.18
  -1  -8  -2   15.13    1.21
   1  -8   1    1.39    0.49
  -1  -8  -1    1.21    0.79
   1  -8   1    1.05    0.56
  -1  -8  -1    1.62    0.60
   1  -8   0    1.71    0.54
  -1  -8   0    1.55    0.58
  -1  -8   0    0.82    0.79
   1  -8   0    1.02    0.50
  -1  -8   0    2.23    0.72
   1  -8  -1    1.10    0.58
  -1  -8   1    1.14    0.56
  -1  -8   1    0.92    0.74
  -1  -8   1    0.62    0.72
   1  -8  -1    0.70    0.49
  -1  -8   2    9.81    1.24
  -1  -8   2    8.53    1.26
   1  -8  -2   13.81    1.14
   1  -8  -2   15.48    1.19
  -1  -8   2   16.42    1.20
  -1  -8   3    1.12    0.68
  -1  -8   3    0.46    0.72
   1  -8  -3    0.80    0.55
  -1  -8   3    0.72    0.59
  -1  -8   4    2.41    0.69
  -1  -8   4    2.24    0.78
   1  -8  -4    3.35    0.63
  -1  -8   5   21.83    2.06
  -1  -8   5   20.38    2.10
   1  -8  -5   28.33    2.04
  -1  -8   5   30.75    2.04
  -1  -8   6   55.54    3.62
   1  -8  -6   51.89    3.61
  -1  -8   6   48.15    3.65
  -1   8  -6   48.45    3.58
  -1  -8   7    9.86    0.90
  -1  -8   7    8.15    0.94
   1  -8  -7    7.79    0.92
  -1   8  -7    7.97    0.82
  -1  -8   8    5.70    0.79
   1  -8  -8    5.92    0.83
  -1   8  -8    5.54    0.75
  -1   8  -8    4.67    0.64
  -1  -8   8    4.38    0.94
   1  -8  -9    9.60    1.05
  -1   8  -9    9.12    0.96
  -1  -8   9    6.87    1.11
  -1  -8   9   10.96    1.02
   1  -8 -10    8.45    1.00
  -1   8 -10    8.57    0.90
  -1  -8  10    5.95    1.05
  -1  -8  10    8.56    0.95
   1  -8 -11   27.56    2.11
  -1  -8  11   26.13    2.08
  -1   8 -11   25.64    2.02
  -1  -8  11   22.67    2.16
   1  -8 -12   40.09    2.96
   1   8  12   38.35    2.87
  -1   8 -12   34.56    2.87
  -1  -8  12   41.14    3.04
   1  -8 -12   39.32    2.95
   1   8  13    0.37    0.54
  -1   8 -13    1.11    0.56
   1  -8 -13    0.25    0.75
   1   8  13    0.03    0.59
  -1  -8  13    0.02    0.79
   1  -8 -13   -0.15    0.70
   1   8  14    4.22    0.63
  -1   8 -14    2.95    0.62
   1  -8 -14    4.72    0.86
   1   8  14    3.79    0.68
  -1  -8  14    3.54    0.90
   1  -8 -14    4.78    0.79
   1   8  15    0.27    0.51
   1  -8 -15   -0.25    0.73
  -1   8 -15    0.44    0.50
   1   8  15    0.69    0.58
   1  -8 -15    1.14    0.69
  -1  -8  15    0.25    0.72
   1   8  16   -0.01    0.49
  -1   8 -16    0.29    0.45
   1  -8 -16    0.14    0.66
   1   8  16    0.16    0.52
  -1  -8  16   -0.24    0.66
   1  -8 -16    0.19    0.62
   1   8  17    0.26    0.44
  -1  -8  17   -0.23    0.64
   1  -8 -17   -0.24    0.56
   1  -8 -17    0.73    0.60
  -1   8 -17    0.20    0.40
   1   8  17   -0.21    0.51
   1  -8 -18    1.08    0.49
   1   8  18    0.95    0.39
   1   8  18    0.47    0.44
   1   8  18    0.19    0.46
   1   8  19    0.28    0.40
   1  -8 -19   -0.43    0.63
   1   8  19   -0.38    0.30
   1   8  19    0.85    0.62
   1   8  19   -0.51    0.39
   1   8  19    0.95    0.47
  -1  -9 -18    0.99    0.61
  -1   9  18    0.06    0.55
  -1   9  17    0.77    0.35
  -1   9  17    0.83    0.40
  -1  -9 -17    0.67    0.41
   1   9 -17    0.84    0.37
  -1  -9 -16    0.53    0.49
  -1   9  16    0.83    0.41
   1   9 -16    0.57    0.45
  -1  -9 -15    1.70    0.60
   1   9 -15    2.05    0.52
  -1   9  15    1.68    0.48
  -1   9  14    8.03    0.75
   1   9 -14    7.32    0.78
  -1  -9 -14    6.75    0.83
   1  -9  13    3.05    0.68
  -1  -9 -13    2.75    0.68
   1   9 -13    3.73    0.67
  -1  -9 -12    5.09    0.79
   1  -9  12    3.77    0.75
   1   9 -12    5.40    0.76
   1   9 -11    0.72    0.64
   1   9 -11    0.73    0.50
  -1  -9 -11    0.41    0.68
   1   9 -10    4.71    0.80
   1   9 -10    4.74    0.70
  -1  -9 -10    5.88    0.83
   1   9  -9    4.14    0.69
   1   9  -9    4.94    0.80
   1   9  -9    4.56    0.73
  -1  -9  -9    3.97    0.79
   1   9  -8    4.05    0.61
   1   9  -8    4.15    0.74
  -1  -9  -8    4.33    0.75
   1   9  -8    4.11    0.69
   1   9  -8    2.92    0.70
   1   9  -7   18.06    1.51
   1   9  -7   18.18    1.58
  -1  -9  -7   19.51    1.60
   1   9  -7   18.75    1.56
   1   9  -7   18.01    1.58
   1   9  -6   15.67    1.49
   1   9  -6   17.76    1.41
  -1  -9  -6   20.43    1.50
   1  -9   6   13.71    1.37
   1  -9   6   15.13    1.40
   1   9  -6   17.68    1.47
   1   9  -6   19.30    1.50
   1  -9   5   10.54    1.15
   1   9  -5   13.83    1.18
  -1  -9  -5   14.06    1.26
   1   9  -5   14.47    1.15
   1  -9   5   14.15    1.22
   1   9  -5   14.26    1.30
   1   9  -5   13.68    1.22
   1   9  -4   41.00    2.97
   1  -9   4   47.39    3.03
  -1  -9  -4   42.19    3.03
   1   9  -4   39.97    2.98
   1  -9   4   32.51    2.96
   1   9  -4   39.06    3.02
   1   9  -3   16.18    1.32
  -1  -9  -3   16.51    1.40
   1   9  -3   15.76    1.31
   1  -9   3   18.55    1.39
   1  -9   3   12.94    1.31
   1  -9   2    2.19    0.54
   1  -9   2    3.09    0.67
  -1  -9  -2    3.52    0.71
  -1  -9  -2    2.36    0.83
   1   9  -2    2.87    0.55
  -1  -9  -1   25.68    2.83
  -1  -9  -1   46.96    2.83
   1  -9   1   47.07    2.82
   1  -9   1   30.16    2.74
   1  -9   0    2.05    0.63
  -1  -9   0    1.82    0.64
   1  -9   0    1.35    0.56
  -1  -9   0    0.53    0.73
  -1  -9   1   29.91    2.95
   1  -9  -1   48.17    2.95
  -1  -9   1   46.72    2.95
  -1  -9   1   40.81    2.92
   1  -9  -1   30.46    2.87
  -1  -9   2    3.08    0.70
   1  -9  -2    3.22    0.70
  -1  -9   2    3.22    0.68
   1  -9  -2    2.34    0.58
  -1  -9   2    2.11    0.72
  -1  -9   3   17.55    1.32
   1  -9  -3   11.07    1.23
   1  -9  -3   18.62    1.33
  -1  -9   3   12.25    1.32
   1  -9  -4   27.46    2.77
  -1  -9   4   47.77    2.86
   1  -9  -4   44.42    2.85
  -1  -9   4   33.40    2.84
  -1  -9   5   15.31    1.25
  -1  -9   5   11.00    1.34
   1  -9  -5   14.44    1.28
  -1  -9   5   13.03    1.28
  -1  -9   6   15.77    1.44
  -1  -9   6   13.12    1.53
  -1   9  -6   16.97    1.40
  -1  -9   7   14.15    1.42
  -1  -9   7   13.22    1.52
  -1   9  -7   16.66    1.35
  -1  -9   8    2.87    0.68
  -1  -9   8    2.02    0.81
  -1   9  -8    4.30    0.70
  -1  -9   9    4.08    0.72
  -1   9  -9    4.41    0.71
  -1  -9   9    3.50    0.87
  -1  -9  10    3.67    0.72
  -1   9 -10    4.28    0.70
  -1  -9  10    4.27    0.89
   1   9  10    4.27    0.61
  -1   9 -11    0.74    0.58
   1   9  11    0.39    0.48
  -1  -9  11    1.51    0.75
   1   9  12    5.01    0.62
  -1   9 -12    3.79    0.64
   1   9  13    3.11    0.56
   1  -9 -13    3.61    0.77
  -1  -9  13    2.42    0.75
   1   9  13    2.48    0.64
  -1   9 -13    3.06    0.57
   1   9  14    7.20    0.74
   1  -9 -14    8.18    0.89
  -1  -9  14    6.90    0.92
  -1   9 -14    6.71    0.74
   1   9  14    6.61    0.82
   1   9  15    2.11    0.49
   1  -9 -15    2.56    0.66
  -1   9 -15    1.99    0.47
   1   9  15    2.08    0.56
  -1  -9  15    2.70    0.67
  -1  -9  16    0.69    0.54
   1  -9 -16    0.02    0.53
   1   9  16    0.34    0.46
   1   9  16    0.58    0.48
   1   9  17    0.37    0.37
   1  -9 -17    1.07    0.46
   1   9  17    0.65    0.34
   1   9  17    0.49    0.40
   1   9  17    0.30    0.40
   1   9  18    0.39    0.51
   1  -9 -18    0.84    0.66
   1   9  18    0.87    0.58
  -1 -10 -16    0.62    0.48
  -1  10  16    0.00    0.44
   1  10 -16    0.20    0.32
   1  10 -15    4.90    0.56
  -1 -10 -15    5.00    0.62
   1  10 -14    7.05    0.74
  -1 -10 -14    7.53    0.81
  -1 -10 -13    1.63    0.61
   1  10 -13    2.24    0.54
  -1 -10 -12   10.58    1.01
   1  10 -12    8.92    0.95
   1  10 -11    5.49    0.76
  -1 -10 -11    5.20    0.77
   1  10 -10    2.03    0.67
   1  10 -10    1.37    0.52
  -1 -10 -10    1.85    0.69
  -1 -10  -9   15.17    1.27
   1  10  -9   12.07    1.16
   1  10  -9   13.67    1.24
   1  10  -9   12.66    1.19
   1  10  -8    0.88    0.67
   1  10  -8    1.26    0.59
   1  10  -8    1.14    0.61
  -1 -10  -8    0.77    0.71
   1  10  -7    1.43    0.67
   1  10  -7    1.08    0.61
   1  10  -7    1.38    0.64
  -1 -10  -7    1.11    0.66
   1  10  -6    3.81    0.79
   1  10  -6    4.12    0.65
   1 -10   6    3.48    0.69
  -1 -10  -6    4.71    0.78
   1  10  -6    4.30    0.75
   1  10  -6    4.05    0.77
   1 -10   5   11.57    1.20
  -1 -10  -5   17.74    1.31
   1 -10   5   11.72    1.23
   1  10  -5   15.22    1.33
   1  10  -5   14.31    1.23
   1  10  -5   13.60    1.33
   1 -10   4    5.02    0.74
   1 -10   4    5.01    0.79
  -1 -10  -4    7.09    0.85
   1  10  -4    6.62    0.70
   1  10  -4    5.93    0.92
   1  10  -4    6.30    0.79
   1 -10   3    2.70    0.63
   1  10  -3    5.14    0.62
   1  10  -3    3.94    0.72
   1 -10   3    4.48    0.74
  -1 -10  -3    4.64    0.77
   1  10  -2    9.16    0.95
   1 -10   2    7.85    0.95
   1 -10   2   11.99    1.04
   1  10  -2    9.60    0.94
  -1 -10  -2   10.47    1.06
   1  10  -1   10.26    1.04
  -1 -10  -1   13.19    1.17
   1 -10   1   13.88    1.17
  -1 -10  -1   12.84    1.16
   1 -10   1    9.51    1.07
  -1 -10   0    0.55    0.65
   1 -10   0    1.15    0.67
   1 -10   0    0.75    0.57
  -1 -10   0    0.90    0.64
  -1 -10   1   13.22    1.20
  -1 -10   1   14.98    1.23
   1 -10  -1   13.76    1.20
  -1 -10   2   10.47    1.03
   1 -10  -2   10.80    1.04
  -1 -10   2   10.52    1.06
  -1 -10   3    2.95    0.71
   1 -10  -3    4.19    0.76
  -1 -10   3    4.14    0.72
   1 -10  -3    3.43    0.66
  -1 -10   4    4.80    0.78
   1 -10  -4    6.38    0.85
  -1 -10   4    6.98    0.80
   1 -10  -4    4.29    0.74
   1 -10  -5   11.46    1.29
  -1 -10   5   18.43    1.36
   1 -10  -5   18.34    1.39
  -1 -10   5   13.01    1.31
  -1  10  -5   14.33    1.28
  -1 -10   6    3.33    0.68
   1 -10  -6    4.66    0.80
   1 -10  -6    2.36    0.68
  -1 -10   6    4.13    0.71
  -1  10  -6    3.84    0.63
  -1 -10   7    1.23    0.58
   1 -10  -7    0.75    0.59
  -1  10  -7    1.11    0.63
  -1 -10   8    0.97    0.56
  -1  10  -8    0.63    0.62
   1 -10  -8    0.54    0.58
  -1 -10   9    8.92    1.09
  -1 -10   9    8.93    1.00
  -1  10 -10    0.88    0.55
  -1 -10  10    1.78    0.71
   1  10  11    3.99    0.62
  -1 -10  11    2.73    0.76
  -1  10 -12   10.10    0.85
   1  10  12    8.28    0.85
  -1 -10  12    7.43    0.95
  -1  10 -13    2.64    0.47
   1  10  13    2.15    0.52
  -1 -10  13    1.88    0.60
  -1 -10  14    4.21    0.68
   1  10  14    6.36    0.65
   1  10  14    5.29    0.62
   1  10  15    4.28    0.57
   1  10  15    3.88    0.52
   1  10  15    3.82    0.60
   1 -10 -15    4.81    0.60
   1 -10 -16    0.87    0.57
   1  10  16    1.05    0.44
   1  10  16    0.81    0.54
   1  10  16    0.50    0.51
   1 -10 -16    0.55    0.35
  -1  11  14    0.14    0.36
  -1  11  14    1.01    0.33
  -1 -11 -14    0.83    0.45
   1  11 -14    0.69    0.32
  -1 -11 -13    0.58    0.46
  -1  11  13    0.13    0.37
   1  11 -13    0.43    0.38
  -1 -11 -12    2.47    0.56
   1  11 -12    2.69    0.51
   1  11 -11    5.26    0.67
  -1 -11 -11    5.37    0.72
   1  11 -10    0.50    0.53
  -1 -11 -10    0.70    0.58
   1  11  -9    2.57    0.53
   1  11  -9    3.20    0.66
  -1 -11  -9    2.02    0.66
   1  11  -8    4.78    0.69
   1  11  -8    5.79    0.77
   1  11  -8    5.00    0.68
  -1 -11  -8    5.12    0.76
   1  11  -7    1.32    0.62
   1  11  -7    1.75    0.66
   1  11  -7    1.14    0.57
  -1 -11  -7    1.94    0.68
   1  11  -6    3.65    0.73
  -1 -11  -6    4.36    0.74
   1  11  -6    3.14    0.66
   1  11  -6    3.15    0.66
   1  11  -5    5.79    0.84
  -1 -11  -5    6.48    0.81
  -1 -11  -5    5.19    0.81
   1 -11   5    3.50    0.72
   1  11  -5    6.06    0.80
   1  11  -5    6.50    0.80
  -1 -11  -4    5.67    0.83
   1 -11   4    4.10    0.68
   1 -11   4    4.98    0.77
  -1 -11  -4    6.96    0.84
   1  11  -4    6.71    0.89
   1  11  -4    5.86    0.90
   1  11  -4    6.34    0.75
   1 -11   3    1.19    0.52
  -1 -11  -3    1.63    0.64
   1 -11   3    1.23    0.62
  -1 -11  -3    1.88    0.68
   1  11  -3    0.67    0.46
   1  11  -3    1.59    0.72
   1  11  -3    1.57    0.58
  -1 -11  -2   11.44    1.05
   1  11  -2    8.92    0.90
   1 -11   2   10.52    1.01
   1  11  -2    9.13    0.98
  -1 -11  -2   11.73    1.05
   1 -11   2    7.21    0.92
   1  11  -1    4.82    0.66
  -1 -11  -1    5.26    0.81
   1 -11   1    5.96    0.80
   1 -11   1    3.39    0.66
  -1 -11  -1    5.04    0.79
   1 -11   0    2.50    0.69
  -1 -11   0    2.43    0.71
   1  11   0    0.98    0.50
  -1 -11   0    1.79    0.66
   1 -11   0    1.63    0.58
  -1 -11   1    5.85    0.82
  -1 -11   1    5.73    0.80
   1 -11  -1    4.14    0.71
   1  11   1    3.97    0.67
   1 -11  -1    7.22    0.84
  -1 -11   2   10.91    0.98
   1 -11  -2    6.68    0.89
   1  11   2    7.59    0.87
   1 -11  -2   10.11    1.00
   1 -11  -3    1.62    0.69
  -1 -11   3    1.70    0.63
   1 -11  -3    0.98    0.57
   1  11   3    1.34    0.57
   1 -11  -4    4.60    0.77
  -1 -11   4    7.93    0.85
  -1  11  -4    5.61    0.77
   1 -11  -4    8.75    0.90
   1 -11  -5    5.88    0.80
   1 -11  -5    4.04    0.71
  -1 -11   5    5.90    0.75
   1  11   5    4.72    0.67
   1  11   5    3.88    0.63
   1 -11  -6    4.56    0.75
  -1  11  -6    3.82    0.67
   1 -11  -6    2.75    0.66
   1  11   6    3.62    0.63
   1 -11  -7    0.91    0.58
   1  11   7    0.68    0.50
  -1 -11   7    1.49    0.50
   1 -11  -7    1.48    0.67
  -1  11  -7    1.33    0.58
   1 -11  -8    4.19    0.68
   1  11   8    3.66    0.61
  -1 -11   8    3.42    0.60
   1  11   8    4.27    0.58
  -1  11  -8    6.01    0.67
  -1  11  -9    2.31    0.55
   1 -11  -9    1.95    0.60
   1  11   9    2.18    0.49
   1  11   9    2.60    0.56
  -1  11 -10    1.15    0.47
   1  11  10    0.79    0.45
   1 -11 -10    0.45    0.52
   1  11  10    0.38    0.49
   1 -11 -11    4.04    0.64
   1  11  11    3.75    0.61
   1  11  11    5.03    0.58
  -1  11 -11    4.65    0.55
   1 -11 -12    2.15    0.53
   1  11  12    1.65    0.48
  -1 -11  12    2.07    0.44
   1  11  12    1.94    0.52
   1  11  12    2.13    0.44
   1  11  13   -0.07    0.41
   1  11  13    0.45    0.37
   1  11  13    0.20    0.43
   1 -11 -13    0.08    0.42
   1  11  14    0.22    0.36
   1  11  14    0.67    0.33
   1  11  14    0.56    0.44
   1 -11 -14    0.88    0.35
   1  11  15    0.54    0.61
  -1 -12 -12    1.43    0.47
  -1 -12 -12    2.97    0.61
  -1 -12 -11    0.38    0.41
  -1 -12 -11    0.41    0.42
   1  12 -11    0.23    0.35
  -1 -12 -10    0.36    0.46
  -1 -12 -10   -0.26    0.46
   1  12 -10    0.09    0.40
  -1 -12  -9    4.14    0.64
  -1 -12  -9    3.77    0.62
   1  12  -9    4.57    0.60
  -1 -12  -8    4.36    0.67
  -1 -12  -8    3.79    0.64
   1  12  -8    4.74    0.63
   1  12  -8    4.02    0.52
  -1 -12  -7    2.04    0.59
   1  12  -7    1.96    0.51
  -1 -12  -7    2.51    0.62
   1  12  -7    2.12    0.48
   1  12  -7    3.00    0.60
  -1 -12  -6    0.48    0.54
   1  12  -6    1.38    0.60
   1  12  -6    0.18    0.47
   1  12  -6   -0.01    0.51
  -1 -12  -6    1.08    0.59
  -1 -12  -5    9.75    0.94
   1  12  -5    9.05    0.90
  -1 -12  -5    8.49    0.92
   1  12  -5    7.41    0.91
   1  12  -4    0.59    0.59
   1  12  -4    0.68    0.58
  -1 -12  -4    0.81    0.57
   1  12  -4    0.63    0.57
  -1 -12  -4    1.14    0.63
   1  12  -3    2.01    0.69
  -1 -12  -3    1.65    0.61
   1  12  -3    1.61    0.63
   1  12  -3    1.03    0.63
  -1 -12  -3    1.73    0.64
   1 -12   3    1.08    0.53
   1 -12   2   11.54    1.15
  -1 -12  -2   17.68    1.25
   1  12  -2   13.29    1.23
  -1 -12  -2   17.25    1.23
   1 -12   2    9.75    1.10
   1  12  -2   12.22    1.26
   1  12  -2   13.13    1.14
   1 -12   1    2.13    0.53
  -1 -12  -1    3.68    0.67
  -1 -12  -1    3.79    0.71
   1 -12   1    3.50    0.64
   1  12  -1    3.04    0.52
   1  12  -1    3.05    0.73
   1  12  -1    2.66    0.60
  -1 -12   0   -0.01    0.56
   1 -12   0    0.71    0.48
   1 -12   0   -0.21    0.59
   1  12   0   -0.23    0.52
   1  12   0    0.10    0.44
   1  12   1    2.81    0.55
   1 -12  -1    3.63    0.68
  -1 -12   1    4.27    0.66
   1 -12  -1    2.17    0.55
  -1  12  -2   12.06    1.17
  -1 -12   2   19.31    1.27
   1 -12  -2   11.34    1.15
   1  12   2   11.28    1.13
   1 -12  -2   16.75    1.26
   1 -12  -3    2.09    0.66
   1  12   3    1.07    0.49
  -1 -12   3    1.51    0.59
   1 -12  -3    0.74    0.50
   1  12   4    0.06    0.47
   1 -12  -4    0.46    0.62
  -1 -12   4    1.21    0.54
   1 -12  -4    0.82    0.52
   1 -12  -5    5.45    0.75
   1  12   5    4.93    0.71
   1 -12  -5    9.33    0.85
  -1  12  -5    8.31    0.78
  -1  12  -6    0.80    0.49
   1  12   6    0.49    0.47
   1 -12  -6    0.86    0.60
   1  12   6    0.98    0.50
   1 -12  -6    0.46    0.49
   1  12   7    2.06    0.54
   1 -12  -7    2.91    0.65
  -1  12  -7    2.76    0.51
   1 -12  -7    2.08    0.54
   1  12   8    2.89    0.50
   1  12   8    2.36    0.54
   1 -12  -8    4.05    0.65
   1 -12  -8    2.71    0.54
   1  12   9    2.35    0.47
   1  12   9    2.42    0.53
   1 -12  -9    4.11    0.61
   1  12   9    2.42    0.48
   1 -12  -9    2.13    0.50
   1  12  10   -0.09    0.38
   1  12  10    0.09    0.44
   1 -12 -10   -0.01    0.51
   1 -12 -10    0.11    0.41
   1  12  10    0.18    0.37
   1  12  11    0.30    0.36
   1  12  11    0.74    0.40
   1 -12 -11    0.21    0.46
   1  12  11    0.37    0.34
   1 -12 -11   -0.01    0.36
   1  12  12    0.76    0.45
   1 -12 -12    1.53    0.53
   1  12  12    0.81    0.45
  -1 -13  -9    0.93    0.40
  -1 -13  -9    1.64    0.63
   1  13  -8    2.20    0.37
  -1 -13  -8    1.92    0.42
  -1 -13  -8    1.84    0.47
   1  13  -7    0.38    0.39
  -1 -13  -7    0.42    0.41
  -1 -13  -7    0.92    0.44
   1  13  -6    1.76    0.46
  -1 -13  -6    1.62    0.47
  -1 -13  -6    2.00    0.49
  -1 -13  -5    8.63    0.78
   1  13  -5    7.79    0.75
   1  13  -5    6.05    0.67
  -1 -13  -5    7.68    0.75
   1  13  -4    1.22    0.46
   1  13  -4    1.23    0.43
   1  13  -4    2.00    0.52
  -1 -13  -4    1.63    0.53
  -1 -13  -4    2.28    0.50
   1  13  -3    4.24    0.62
   1  13  -3    3.51    0.56
  -1 -13  -3    5.27    0.66
  -1 -13  -3    4.83    0.61
   1  13  -2    0.54    0.53
  -1 -13  -2    1.01    0.54
   1  13  -2    0.59    0.46
  -1 -13  -2    0.76    0.48
   1  13  -1    1.16    0.49
  -1 -13  -1    1.73    0.50
   1  13  -1    1.30    0.53
   1  13  -1    1.36    0.56
   1 -13   1    2.13    0.49
   1 -13   0    6.04    0.65
  -1 -13   0    6.56    0.65
   1 -13   0    3.90    0.55
   1  13   0    3.73    0.71
   1  13   0    4.73    0.69
   1  13   1    1.55    0.58
   1 -13  -1    1.91    0.51
  -1 -13   1    1.93    0.49
   1 -13  -1    1.04    0.41
   1 -13  -2    0.52    0.39
  -1 -13   2    0.44    0.46
   1  13   2    0.30    0.57
   1  13   2    0.45    0.37
   1 -13  -2    1.05    0.50
   1  13   2    0.18    0.43
   1  13   3    2.90    0.47
   1 -13  -3    3.04    0.49
   1  13   3    2.87    0.52
   1 -13  -4    1.48    0.50
   1  13   4    1.71    0.41
   1 -13  -4    0.76    0.41
   1 -13  -5    8.26    0.72
   1 -13  -5    4.82    0.61
   1 -13  -6    1.42    0.49
   1  13   6    1.09    0.38
   1  13   6    1.07    0.36
   1 -13  -6    1.21    0.38
   1 -13  -7    0.26    0.43
   1 -13  -7    0.18    0.33
   1  13   7    0.14    0.33
   1 -13  -8    3.11    0.46
   1  13   8    1.07    0.35
   1 -13  -9    1.29    0.47
  -1 -14  -3    0.03    0.29
   1  14  -2    0.35    0.34
   1  14  -1    1.91    0.40
   1  14   1    1.74    0.38
   1  14   1    1.28    0.34
   1  14   2   -0.44    0.36
   1  14   2   -0.10    0.32
   1 -14  -3    0.34    0.31
   1  14   3   -0.83    0.42
  -2   0   0    0.46    0.55
   2   0   0    0.74    0.52
  -2   0   0    0.38    0.62
   2   0   0    0.40    0.56
  -2   0   0    0.76    0.44
  -2   0   0    0.69    0.53
   2   0   0    0.95    0.53
  -2   0   0    1.06    0.56
  -2   0   0    0.51    0.60
  -2   0   1  453.12   32.29
   2   0   1  432.00   32.30
  -2   0   1  470.83   32.30
   2   0   1  436.80   32.31
  -2   0   1  466.94   32.31
  -2   0  -1  451.66   32.30
  -2   0  -1  446.44   32.30
  -2   0   1  460.42   32.23
   2   0  -1  468.32   32.24
  -2   0  -1  447.20   32.28
  -2   0  -1  461.96   32.30
  -2   0   1  483.53   32.31
   2   0   1  446.54   32.30
   2   0  -1  422.42   32.28
  -2   0  -1  437.72   32.32
  -2   0  -1  433.73   32.31
  -2   0   1  460.12   32.32
  -2   0   2  152.94   11.87
  -2   0   2  176.93   11.89
   2   0   2  164.88   11.89
  -2   0   2  160.53   11.91
  -2   0  -2  162.96   11.89
  -2   0  -2  147.35   11.88
   2   0   2  169.94   11.91
   2   0  -2  177.36   11.90
   2   0   2  152.67   11.90
  -2   0  -2  163.75   11.90
  -2   0  -2  161.66   11.89
  -2   0   2  161.87   11.79
  -2   0   2  175.99   11.90
   2   0  -2  169.05   11.80
  -2   0   2  171.47   11.91
   2   0   2  167.43   11.90
  -2   0  -2  158.52   11.92
   2   0  -2  173.07   11.87
  -2   0  -2  171.34   11.95
  -2   0  -3   33.52    2.78
   2   0   3   35.61    2.79
  -2   0   3   38.79    2.80
   2   0   3   34.29    2.82
   2   0  -3   40.10    2.80
   2   0  -3   34.78    2.63
  -2   0  -3   34.66    2.82
   2   0   3   33.91    2.78
  -2   0   3   35.38    2.80
  -2   0  -3   35.27    2.77
   2   0  -3   37.01    2.79
  -2   0   3   38.16    2.79
   2   0   3   34.65    2.78
   2   0  -3   42.74    2.79
  -2   0   3   35.31    2.73
  -2   0  -3   35.75    2.87
   2   0  -3   38.57    2.78
   2   0   3   30.57    2.84
  -2   0  -3   34.84    2.87
   2   0   4   76.15    5.55
  -2   0  -4   76.61    5.54
   2   0   4   69.09    5.59
  -2   0   4   79.02    5.55
  -2   0  -4   72.02    5.58
   2   0  -4   70.08    5.38
   2   0  -4   75.53    5.54
   2   0   4   76.12    5.54
   2   0  -4   90.05    5.53
   2   0   4   78.40    5.55
  -2   0   4   71.97    5.56
   2   0  -4   70.13    5.52
  -2   0  -4   74.94    5.53
  -2   0   4   76.64    5.54
  -2   0  -4   73.12    5.53
  -2   0   4   71.99    5.46
  -2   0  -4   74.80    5.63
  -2   0  -4   78.29    5.63
  -2   0   4   78.13    5.61
   2   0   4   73.36    5.62
  -2   0  -5   52.91    3.99
   2   0  -5   49.82    3.81
  -2   0   5   51.62    3.99
   2   0   5   52.82    4.07
   2   0  -5   59.32    3.85
   2   0   5   47.77    3.99
  -2   0  -5   51.13    4.05
   2   0  -5   51.05    3.98
   2   0   5   48.31    3.98
  -2   0   5   52.25    3.98
   2   0  -5   63.85    3.95
  -2   0  -5   51.15    3.95
  -2   0   5   49.62    4.03
   2   0  -5   50.18    3.96
  -2   0   5   48.49    3.87
  -2   0  -5   54.23    3.99
   2   0   5   50.63    3.97
  -2   0  -5   54.19    4.11
  -2   0   5   43.65    3.99
  -2   0  -5   56.56    4.14
   2   0  -5   54.25    4.04
   2   0   5   51.85    4.10
  -2   0   5   57.37    4.09
   2   0  -6  220.93   14.44
  -2   0  -6  196.89   14.57
  -2   0   6  188.14   14.43
   2   0   6  201.45   14.64
  -2   0   6  202.76   14.58
   2   0   6  200.26   14.59
   2   0  -6  184.65   14.55
  -2   0   6  186.41   14.57
   2   0  -6  191.78   14.54
  -2   0   6  197.56   14.56
   2   0  -6  242.17   14.52
  -2   0  -6  204.27   14.56
  -2   0  -6  195.63   14.52
   2   0   6  201.06   14.53
   2   0   6  191.86   14.57
   2   0   6  202.19   14.67
  -2   0   6  183.78   14.57
  -2   0  -6  202.26   14.70
   2   0   6  197.74   14.68
  -2   0  -6  214.58   14.71
   2   0  -6  213.32   14.63
  -2   0   6  200.77   14.67
  -2   0   7    1.43    0.84
   2   0   7    1.33    0.74
  -2   0   7    2.22    0.72
   2   0  -7    1.60    0.75
  -2   0  -7    1.29    0.72
   2   0   7    0.78    0.94
  -2   0   7    2.13    1.00
  -2   0  -7    1.38    1.05
  -2   0   7    1.82    0.86
   2   0   7    0.81    0.93
  -2   0  -7    1.32    1.05
   2   0  -7    1.51    0.83
   2   0   7    1.00    0.76
   2   0  -7    1.79    0.76
  -2   0   7    1.66    0.76
  -2   0  -7    1.20    0.75
  -2   0   7    1.78    0.51
  -2   0   7    1.09    0.55
   2   0   7    1.22    0.95
   2   0  -7    2.57    0.62
   2   0  -7    1.50    0.56
  -2   0  -7    0.96    0.62
   2   0   8    8.41    0.78
   2   0  -8    6.91    1.03
   2   0   8    6.05    1.25
  -2   0   8    5.09    1.08
  -2   0   8    5.53    1.03
   2   0  -8    7.99    0.87
  -2   0  -8    6.07    1.05
   2   0   8    5.14    1.05
  -2   0  -8    5.72    1.29
  -2   0   8    7.39    1.26
  -2   0   8    6.39    1.16
   2   0  -8    7.34    1.20
  -2   0  -8    6.37    1.31
   2   0   8    6.19    1.28
   2   0  -8    6.50    0.62
   2   0   8    6.04    0.63
   2   0  -8    7.06    0.72
   2   0  -8    6.77    0.69
   2   0   8    7.07    1.08
   2   0  -8    6.71    0.62
   2   0   8    6.14    0.64
  -2   0   8    6.86    1.07
   2   0  -8    6.06    1.03
  -2   0  -8    5.88    1.05
  -2   0  -8    5.72    0.87
  -2   0   8    6.36    0.78
  -2   0   8    5.93    0.84
  -2   0  -8    7.75    0.95
   2   0   8    5.82    1.17
   2   0  -8    4.60    0.82
  -2   0  -8    7.38    1.20
   2   0  -9   35.30    3.14
   2   0   9   35.51    3.17
  -2   0   9   31.42    2.93
   2   0   9   38.87    3.31
  -2   0  -9   36.57    3.14
  -2   0   9   37.79    3.18
   2   0  -9   30.25    2.93
  -2   0  -9   40.26    3.30
  -2   0  -9   37.31    3.00
   2   0   9   40.46    2.77
   2   0  -9   37.71    2.75
  -2   0  -9   38.40    3.37
   2   0   9   39.29    3.39
  -2   0   9   33.19    3.22
  -2   0  -9   42.06    3.47
   2   0   9   42.21    3.43
   2   0  -9   41.20    3.33
  -2   0   9   37.41    3.34
   2   0  -9   39.88    2.79
   2   0  -9   37.98    2.80
  -2   0  -9   42.80    2.78
   2   0  -9   39.78    2.80
  -2   0  -9   35.99    2.77
   2   0  -9   38.83    2.74
  -2   0  -9   26.85    2.92
  -2   0   9   33.59    3.21
  -2   0   9   37.36    3.16
   2   0  -9   34.64    3.11
  -2   0  -9   39.11    3.14
   2   0  -9   25.20    2.80
   2   0  -9   40.69    2.92
   2   0   9   38.56    3.18
   2   0   9   41.19    2.77
   2   0  -9   39.48    2.75
  -2   0  10   21.31    1.39
   2   0 -10   16.43    1.73
   2   0 -10   13.54    1.47
   2   0  10   14.32    1.73
  -2   0 -10   15.44    1.49
  -2   0  10   16.85    1.77
   2   0  10   13.98    1.86
  -2   0 -10   13.04    1.67
  -2   0 -10   15.39    1.83
   2   0 -10   19.07    1.26
   2   0  10   16.15    1.26
  -2   0 -10   14.21    2.01
   2   0  10   14.15    1.95
   2   0 -10   17.50    1.92
  -2   0  10   18.77    2.02
  -2   0  10   13.99    1.81
   2   0 -10   17.81    1.34
   2   0 -10   18.76    1.30
  -2   0 -10   14.35    1.24
  -2   0 -10   15.65    1.27
  -2   0 -10   13.97    1.27
   2   0 -10   17.26    1.34
   2   0 -10   17.17    1.23
   2   0 -10   18.26    1.32
   2   0 -10   16.11    1.72
   2   0 -10   10.18    1.24
  -2   0  10   16.39    1.82
  -2   0 -10    9.21    1.39
  -2   0 -10   14.27    1.66
   2   0 -10   12.32    1.31
   2   0 -10   19.27    1.26
   2   0  10   16.43    1.26
  -2   0  11   12.83    1.11
  -2   0 -11   10.18    1.17
   2   0  11   10.69    1.63
   2   0  11   13.18    1.01
   2   0 -11   11.77    0.98
  -2   0  11   10.80    1.59
   2   0  11   10.11    1.77
   2   0 -11   10.11    1.07
  -2   0 -11   11.23    0.98
   2   0 -11   11.22    1.04
  -2   0 -11   11.01    1.01
  -2   0 -11   13.10    1.02
   2   0 -11   11.51    0.95
   2   0 -11   11.53    1.06
  -2   0  11    9.31    1.51
  -2   0 -11   10.13    1.42
   2   0 -11    9.76    1.42
   2   0 -11   11.20    0.97
   2   0  11   12.92    1.01
  -2   0  12   48.63    3.08
   2   0  12   31.67    3.58
  -2   0  12   26.11    3.44
   2   0 -12   39.35    2.99
  -2   0 -12   37.48    2.95
  -2   0 -12   41.69    2.99
   2   0 -12   37.03    3.02
  -2   0 -12   36.47    2.99
   2   0 -12   39.02    2.94
   2   0 -12   41.93    3.00
   2   0 -12   41.96    2.96
   2   0  12   43.83    2.98
  -2   0  12   28.78    3.45
   2   0 -12   41.54    2.96
   2   0  12   42.36    2.97
  -2   0 -13   14.71    1.15
   2   0 -13   10.77    1.20
  -2   0 -13   13.14    1.18
   2   0 -13   12.40    1.08
   2   0 -13   12.67    1.19
   2   0 -13   13.87    1.18
  -2   0 -13   12.07    1.11
   2   0  13   13.91    1.16
   2   0 -13   12.63    1.12
  -2   0  13   14.83    1.29
   2   0 -13   12.66    1.11
   2   0  13   14.44    1.15
   2   0 -14   43.51    3.29
  -2   0 -14   41.21    3.25
  -2   0 -14   47.69    3.26
   2   0 -14   44.38    3.19
   2   0 -14   44.14    3.25
   2   0  14   31.96    3.17
  -2   0 -14   39.85    3.20
   2   0 -14   48.27    3.27
   2   0 -14   45.64    3.22
   2   0  14   45.04    3.24
  -2   0  14   56.36    3.36
   2   0  14   45.40    3.23
   2   0 -14   44.95    3.21
   2   0 -15    1.76    0.72
   2   0 -15    2.17    0.54
  -2   0 -15    1.19    0.64
   2   0 -15    2.07    0.71
   2   0  15    1.70    0.49
   2   0 -15    2.28    0.67
  -2   0 -15    1.74    0.55
   2   0  15    1.82    0.64
  -2   0  15    2.73    0.77
   2   0 -15    1.93    0.57
   2   0  15    1.54    0.62
   2   0 -15    2.07    0.57
   2   0  16   10.78    0.99
   2   0 -16   10.10    1.05
   2   0  16    7.73    0.87
  -2   0 -16    9.57    0.94
   2   0 -16    8.25    1.03
   2   0  16   11.38    1.01
  -2   0  16   11.22    1.15
   2   0 -16    8.42    1.07
  -2   0 -16   10.23    1.04
  -2   0 -17    1.42    0.69
   2   0  17    1.23    0.47
  -2   0  17    1.57    0.64
   2   0  17    1.72    0.64
   2   0 -17    1.68    0.74
  -2   0  17    0.50    0.60
   2   0  17    1.21    0.62
   2   0 -17    1.78    0.68
  -2   0 -17    0.81    0.52
   2   0  18   17.31    1.49
  -2   0  18   19.79    1.51
   2   0 -18   17.45    1.54
  -2   0 -18   16.39    1.50
  -2   0  18   19.67    1.49
   2   0  18   16.68    1.48
   2   0 -18   19.23    1.52
  -2   0 -18   13.87    1.40
  -2   0 -19   -0.05    0.47
   2   0 -19    0.52    0.61
   2   0  19    0.32    0.60
  -2   0  19   -0.36    0.59
   2   0 -19   -0.31    0.64
  -2   0  19    0.30    0.58
   2   0  19    0.51    0.59
  -2   0 -19   -0.73    0.61
   2   0 -19    0.46    0.71
  -2   0 -20    0.13    0.56
   2   0 -20    0.61    0.65
   2   0 -20    0.20    0.52
  -2   0 -20    0.56    1.36
   2   0 -20   -0.02    0.59
   2   0  20    0.07    0.58
  -2   0  20   -0.48    0.57
   2   0  20    0.32    0.57
  -2   0  20   -0.75    0.56
   2   0 -21   -0.36    0.48
  -2   0  21   -0.06    0.51
   2   0  21    0.17    0.50
   2   0 -21    0.50    0.57
  -2   0 -21   -0.18    0.48
   2   0 -21    0.35    0.78
  -2   0 -21    0.04    1.17
  -2   0 -21   -0.32    0.39
   2   0  21    0.01    0.52
  -2   0  21   -0.09    0.52
   2   0 -22    0.16    0.39
   2   0  22    0.23    0.43
  -2   0  22    0.48    0.42
   2   0 -22    0.39    0.46
  -2   0 -22    0.63    0.38
  -2   0 -22    0.02    0.61
  -2   0 -22    0.93    0.94
  -2   0  22    0.70    0.42
   2   0  22    0.56    0.44
   2   0  22    0.31    0.36
   2   0  23    0.19    0.60
  -2   0  23    0.46    0.57
   2   0  23    0.73    0.62
  -2   0  23    0.26    0.57
   2   0 -23    0.99    0.52
   2   0 -23    1.67    0.61
  -2   1  23    0.08    0.53
   2   1 -23    0.10    0.51
  -2   1  23    0.03    0.54
   2   1 -22    1.80    0.41
  -2   1  22    2.25    0.46
  -2  -1 -22    2.41    0.42
   2   1 -22    2.37    0.49
  -2  -1 -22    0.89    0.94
  -2  -1 -22    1.10    0.57
  -2   1  22    2.00    0.46
   2   1 -21    0.87    0.46
  -2   1  21    1.26    0.50
  -2  -1 -21    0.78    0.49
   2   1 -21    0.87    0.57
  -2  -1 -21    0.78    0.74
  -2  -1 -21    1.51    1.15
  -2  -1 -21    0.69    0.40
   2  -1  21    0.91    0.42
  -2   1  21    1.59    0.51
  -2  -1 -20   10.75    1.71
   2   1 -20   12.20    1.05
   2   1 -20   12.88    1.09
  -2  -1 -20   10.31    1.02
  -2   1  20    7.16    0.88
  -2   1  20   14.01    1.04
  -2   1  20   14.37    1.04
   2   1 -20   11.06    1.01
  -2  -1 -20    8.89    0.96
  -2  -1 -19    5.72    1.57
   2   1 -19    5.70    0.79
   2   1 -19    4.61    0.75
  -2   1  19    5.43    0.76
  -2  -1 -19    4.76    0.77
   2   1 -19    4.79    0.84
  -2   1  19    5.39    0.75
   2   1 -18   30.02    2.41
   2   1 -18   29.94    2.39
  -2  -1 -18   30.05    2.37
  -2   1  18   32.82    2.35
  -2  -1 -18   24.17    2.30
   2   1 -18   30.33    2.36
  -2   1  18   33.78    2.36
  -2   1  17   18.54    1.36
   2   1 -17   14.70    1.43
   2   1 -17   13.78    1.40
  -2  -1 -17   14.19    1.36
  -2   1  17   18.80    1.36
   2   1 -17   15.56    1.36
   2   1 -17   13.68    1.35
  -2  -1 -17   12.58    1.30
  -2  -1 -16    9.36    1.09
   2   1 -16   10.44    1.09
   2   1 -16   10.56    1.16
   2   1 -16   11.00    1.07
  -2  -1 -16    8.99    1.00
   2   1 -16   11.77    1.07
   2   1 -15   28.62    2.02
   2   1 -15   27.32    2.05
   2  -1  15   19.58    1.95
   2   1 -15   25.70    2.10
  -2  -1 -15   26.93    2.08
   2   1 -15   27.34    2.12
  -2  -1 -15   24.57    2.01
   2   1 -15   28.21    2.06
   2   1 -15   29.66    2.02
   2   1 -14    2.25    0.49
  -2  -1 -14    2.83    0.68
   2   1 -14    3.29    0.67
   2  -1  14    2.04    0.48
   2   1 -14    2.40    0.70
   2   1 -14    2.58    0.57
   2   1 -14    2.64    0.56
  -2  -1 -14    2.38    0.58
   2   1 -14    2.24    0.66
  -2   1  14    3.70    0.74
  -2  -1 -13   75.48    5.55
   2   1 -13   78.83    5.58
   2   1 -13   70.44    5.60
  -2  -1 -13   91.77    5.61
  -2  -1 -13   75.78    5.58
   2   1 -13   76.02    5.53
   2   1 -13   80.84    5.58
   2  -1  13   58.88    5.51
   2   1 -13   79.55    5.55
   2   1 -13   77.26    5.55
  -2   1  13  106.01    5.67
   2   1 -12    7.88    0.75
   2   1 -12    7.48    0.80
  -2  -1 -12    7.11    0.76
   2   1 -12    6.63    0.84
  -2  -1 -12    9.85    0.82
  -2  -1 -12    7.42    0.84
   2   1 -12    6.69    0.70
   2  -1  12    5.94    0.72
   2   1 -12    6.37    0.84
   2   1 -12    7.73    0.75
   2  -1  12    5.53    1.39
  -2   1  12    6.39    1.28
  -2   1  12   12.51    0.92
   2  -1  12   10.04    0.96
  -2   1  11   21.42    1.38
   2  -1  11   22.16    1.42
   2   1 -11   12.49    1.50
   2  -1  11   13.58    1.95
   2   1 -11   17.19    1.24
  -2   1  11   11.26    1.73
   2  -1  11   12.08    1.98
  -2  -1 -11   14.40    1.25
   2   1 -11   17.13    1.29
   2   1 -11   15.44    1.32
  -2  -1 -11   13.40    1.29
  -2  -1 -11   16.84    1.29
   2   1 -11   16.46    1.21
   2  -1  11   11.62    1.22
  -2   1  11   11.37    1.71
   2   1 -11   14.22    1.70
   2   1 -11   10.40    1.41
  -2  -1 -11   14.15    1.97
   2   1 -11   17.92    1.25
   2  -1  10   17.06    1.18
   2   1 -10   11.74    1.48
  -2  -1 -10    7.79    1.10
   2  -1  10   11.21    1.65
   2   1 -10   10.18    1.27
  -2  -1 -10   13.46    1.66
  -2   1  10   13.12    1.52
   2   1 -10   13.62    1.00
   2   1 -10   12.02    1.71
  -2   1  10   11.45    1.51
   2   1 -10   13.35    1.05
  -2  -1 -10   12.13    1.02
   2   1 -10   13.02    1.09
  -2  -1 -10   13.78    1.05
  -2  -1 -10   10.85    1.05
   2   1 -10   13.31    0.98
   2  -1  10   12.14    1.00
  -2   1  10   12.20    1.50
   2   1 -10    7.60    1.10
  -2  -1 -10   10.52    1.69
  -2   1  10   12.23    1.67
   2   1 -10   12.10    1.43
   2   1 -10   13.75    1.30
  -2  -1 -10    7.86    1.11
   2   1 -10   13.42    1.00
  -2  -1  -9   14.08    1.24
   2   1  -9   17.42    1.29
   2   1  -9   17.98    1.28
  -2  -1  -9   13.07    1.26
  -2  -1  -9   15.29    1.26
  -2   1   9   16.94    1.71
   2   1  -9   19.92    1.56
   2   1  -9   17.18    1.67
  -2   1   9   18.52    1.70
  -2  -1  -9    9.50    1.36
   2   1  -9   18.09    1.23
  -2   1   9   17.09    1.81
   2   1  -9   17.90    1.87
  -2   1   9   15.99    1.71
   2   1  -9   17.05    1.68
  -2  -1  -9   13.33    1.39
  -2   1   9   12.87    1.33
   2  -1   9   13.29    1.82
   2   1  -9   11.22    1.46
  -2   1   9   17.03    1.68
  -2  -1  -9   15.24    1.81
   2  -1   9   18.34    1.35
   2   1  -9   17.65    1.23
   2   1  -8   33.07    2.53
   2   1  -8   37.12    2.54
   2  -1   8   44.92    2.60
  -2   1   8   32.50    2.87
   2   1  -8   33.68    2.83
   2   1  -8   38.95    2.78
  -2   1   8   35.84    2.86
  -2  -1  -8   21.10    2.63
   2   1  -8   35.61    2.49
   2   1  -8   35.25    2.49
  -2  -1  -8   32.56    3.11
   2   1  -8   35.74    3.04
  -2   1   8   29.80    2.83
  -2   1   8   37.83    3.00
   2   1  -8   33.67    2.85
  -2   1   8   27.37    2.57
   2  -1   8   34.61    3.02
   2   1  -8   26.03    2.69
  -2   1   8   35.10    2.88
  -2  -1  -8   34.50    2.97
  -2   1   7   16.65    1.70
   2   1  -7   20.23    1.74
   2   1  -7   21.93    1.67
  -2   1   7   18.27    1.70
  -2  -1  -7   18.49    1.58
  -2  -1  -7   18.89    2.02
  -2   1   7   19.92    1.86
  -2   1   7   15.95    1.69
   2   1  -7   21.46    1.92
   2   1  -7   19.13    1.73
   2  -1   7   19.41    1.90
  -2   1   7   15.33    1.34
   2   1  -7   19.03    1.57
   2   1  -7   23.00    1.66
  -2   1   7   16.16    1.41
  -2   1   7   19.05    1.74
  -2  -1  -7   19.37    1.86
  -2   1   6   66.82    5.03
   2   1  -6   68.26    5.06
  -2   1   6   73.77    5.07
   2   1  -6   73.22    5.02
  -2  -1  -6   71.89    4.99
  -2  -1  -6   64.88    5.24
  -2   1   6   65.39    5.02
  -2   1   6   71.49    5.14
  -2  -1  -6   65.21    5.16
   2   1  -6   68.00    5.18
  -2   1   6   66.85    4.83
   2   1  -6   62.08    4.94
  -2   1   6   61.61    4.81
   2   1  -6   71.20    5.00
  -2   1   6   72.65    5.08
   2  -1   6   63.90    5.17
   2   1  -6   65.92    5.05
  -2   1   5  171.47   12.38
  -2   1   5  163.41   12.35
   2   1  -5  172.28   12.37
   2   1  -5  188.56   12.38
  -2   1   5  155.91   12.22
  -2  -1  -5  176.00   12.35
  -2  -1  -5  172.48   12.54
  -2  -1  -5  178.76   12.50
  -2   1   5  176.03   12.43
  -2   1   5  156.83   12.33
   2   1  -5  187.53   12.48
   2   1  -5  162.88   12.30
  -2   1   5  181.50   12.40
   2   1  -5  181.60   12.34
   2  -1   5  176.07   12.48
   2   1  -5  178.00   12.39
   2   1  -4  190.92   14.17
  -2   1   4  186.30   14.14
  -2   1   4  208.41   14.18
   2   1  -4  212.23   14.18
  -2   1   4  184.22   14.06
   2  -1   4  207.85   14.22
  -2  -1  -4  211.10   14.17
  -2  -1  -4  193.03   14.25
  -2  -1  -4  196.75   14.31
  -2   1   4  178.70   14.11
   2   1  -4  200.62   14.24
  -2   1   4  201.26   14.20
  -2   1   4  215.44   14.19
   2   1  -4  184.02   14.10
   2  -1   4  188.08   14.25
   2   1  -4  198.92   14.14
   2   1  -4  207.03   14.18
  -2  -1  -4  209.18   14.25
   2   1  -3  229.55   15.37
  -2   1   3  205.39   15.30
   2   1  -3  211.23   15.41
  -2   1   3  223.74   15.37
  -2   1   3  208.70   15.33
   2  -1   3  224.99   15.42
  -2  -1  -3  210.09   15.36
  -2  -1  -3  194.37   15.47
  -2  -1  -3  220.76   15.45
  -2   1   3  218.40   15.37
   2  -1   3  200.63   15.39
  -2   1   3  221.95   15.38
   2   1  -3  204.09   15.31
   2   1  -3  214.00   15.35
   2   1  -3  227.72   15.38
   2  -1   3  210.66   15.42
  -2  -1  -3  213.98   15.41
   2   1  -2 1832.76  124.76
  -2   1   2 1745.12  124.67
  -2   1   2 1877.53  124.71
   2  -1   2 1753.27  124.74
  -2   1   2 1789.83  124.72
   2  -1   2 1515.57  124.69
  -2  -1  -2 1769.80  124.81
  -2   1   2 1719.68  124.67
  -2  -1  -2 1846.84  124.78
   2  -1   2 1726.17  124.70
   2   1  -2 1683.58  124.67
  -2   1   2 1812.20  124.71
  -2  -1  -2 1856.46  124.75
   2  -1   1  728.21   52.50
  -2  -1  -1  710.51   52.49
  -2   1   1  758.61   52.46
  -2   1   1  752.42   52.48
   2   1  -1  731.23   52.53
  -2   1   1  640.39   52.45
   2   1  -1  822.32   52.51
  -2   1   1  754.49   52.48
   2  -1   1  720.91   52.45
  -2  -1  -1  789.53   52.54
  -2  -1  -1  708.57   52.55
  -2   1   1  731.71   52.44
   2  -1   1  775.85   52.43
  -2  -1  -1  732.16   52.49
  -2   1   1  713.13   52.38
  -2   1   1  774.30   52.47
  -2   1   0  437.71   31.23
   2   1   0  412.53   31.21
  -2  -1   0  468.86   31.25
  -2   1   0  429.32   31.22
   2   1   0  475.06   31.26
  -2   1   0  453.94   31.23
   2   1   0  439.66   31.22
   2   1   0  454.39   31.28
  -2  -1   0  463.99   31.29
   2  -1   0  421.13   31.19
  -2   1   0  466.38   31.20
  -2   1   0  394.87   31.15
   2  -1   0  454.46   31.14
  -2  -1   0  408.64   31.23
   2  -1   0  442.63   31.20
  -2   1   0  429.14   31.17
   2   1   1  727.01   53.68
  -2   1  -1  731.91   53.68
   2  -1  -1  748.61   53.64
   2   1   1  779.43   53.70
  -2  -1   1  777.80   53.71
  -2   1  -1  750.96   53.69
   2   1   1  719.07   53.68
   2  -1  -1  759.35   53.57
  -2   1  -1  788.43   53.68
  -2   1  -1  741.28   53.64
  -2  -1   1  760.42   53.74
   2   1   1  741.92   53.75
  -2  -1   1  757.02   53.67
   2  -1  -1  787.55   53.62
  -2   1  -1  716.14   53.66
  -2   1  -1  734.79   53.68
  -2   1  -2 1717.12  127.27
   2  -1  -2 1885.30  127.21
   2   1   2 1862.52  127.26
   2  -1  -2 1839.22  127.23
  -2  -1   2 1770.57  127.31
   2   1   2 1683.76  127.25
  -2  -1   2 1813.31  127.27
  -2   1  -2 1768.26  127.25
   2   1   2 1716.29  127.25
  -2   1  -2 1729.51  127.26
  -2  -1   2 1739.06  127.22
  -2   1  -2 1779.21  127.25
   2   1   2 1852.66  127.29
  -2   1  -2 1797.89  127.25
   2   1   2 1799.17  127.32
  -2   1  -2 1848.60  127.27
   2   1   2 1785.00  127.33
  -2   1  -3  213.86   15.61
   2   1   3  216.70   15.62
  -2   1  -3  219.29   15.58
   2   1   3  204.34   15.57
  -2   1  -3  214.60   15.60
  -2   1  -3  237.09   15.64
   2   1   3  208.86   15.66
   2   1   3  205.58   15.65
   2  -1  -3  225.57   15.50
  -2  -1   3  221.38   15.58
   2  -1  -3  222.45   15.52
  -2  -1   3  222.99   15.65
   2   1   3  203.53   15.56
  -2   1  -3  215.04   15.57
   2   1   3  211.27   15.56
   2   1   4  198.62   14.75
  -2   1  -4  211.48   14.75
  -2   1  -4  208.87   14.80
   2   1   4  190.75   14.81
   2   1   4  184.56   14.83
  -2   1  -4  191.58   14.80
  -2   1  -4  220.22   14.84
   2   1   4  209.32   14.86
   2  -1  -4  215.96   14.71
   2   1   4  201.36   14.75
  -2  -1   4  203.89   14.73
  -2   1  -4  199.02   14.75
  -2  -1   4  184.67   14.82
   2  -1  -4  217.08   14.66
   2   1   4  209.16   14.72
  -2   1  -5  169.55   12.55
  -2  -1   5  169.00   12.51
   2   1   5  175.55   12.61
  -2   1  -5  169.83   12.61
   2   1   5  172.01   12.56
  -2   1  -5  169.57   12.63
   2   1   5  172.62   12.66
  -2  -1   5  180.01   12.67
  -2   1  -5  178.44   12.66
   2  -1  -5  181.53   12.54
   2   1   5  179.58   12.68
   2   1   5  161.92   12.54
  -2   1  -5  162.72   12.55
   2  -1  -5  180.54   12.42
  -2  -1   5  176.06   12.63
  -2   1  -5  167.75   12.55
   2   1   5  174.13   12.51
  -2   1  -6   61.30    5.17
  -2  -1   6   65.56    5.10
   2   1   6   69.71    5.28
  -2   1  -6   69.62    5.22
   2   1   6   67.05    5.20
  -2   1  -6   65.63    5.26
  -2   1  -6   61.69    5.29
   2   1   6   68.56    5.33
  -2   1  -6   66.31    5.31
  -2  -1   6   70.08    5.33
   2   1   6   72.58    5.33
   2  -1  -6   78.69    5.23
  -2  -1   6   64.79    5.26
   2   1   6   68.23    5.20
   2  -1  -6   77.27    4.98
  -2   1  -6   65.09    5.18
  -2   1  -6   60.52    5.16
   2   1   6   67.94    5.12
  -2   1  -7   20.51    1.78
   2   1   7   17.48    1.76
  -2  -1   7   18.72    1.64
   2   1   7   20.42    1.88
  -2   1  -7   20.56    1.77
  -2  -1   7   19.96    1.99
   2   1   7   18.24    1.97
  -2   1  -7   19.56    1.97
  -2   1  -7   20.45    1.98
   2   1   7   17.72    1.93
   2  -1  -7   18.79    1.78
   2  -1  -7   17.51    1.38
  -2  -1   7   20.71    1.89
  -2   1  -7   19.41    1.75
   2   1   7   16.55    1.61
  -2   1  -7   18.60    1.69
   2   1   7   18.48    1.76
  -2   1  -8   36.63    3.06
  -2   1  -8   32.39    3.03
  -2  -1   8   34.19    3.01
   2   1   8   32.31    2.98
   2   1   8   31.27    3.01
   2  -1  -8   37.60    2.91
  -2   1  -8   33.06    2.79
  -2   1  -8   34.86    2.76
   2   1   8   31.82    2.80
  -2  -1   8   33.77    2.95
   2  -1  -8   35.18    2.44
   2   1   8   32.30    2.45
  -2  -1   8   34.38    2.68
  -2   1  -8   34.52    2.78
   2   1   8   29.73    2.80
   2   1   8   35.80    2.93
  -2   1  -8   35.76    2.83
  -2   1  -8   31.18    2.91
   2  -1  -8   28.24    2.54
   2   1   8   33.47    2.45
  -2  -1   9   21.32    1.38
  -2   1  -9   13.73    1.59
   2   1   9   12.44    1.60
  -2  -1   9   16.06    1.48
  -2   1  -9   15.34    1.55
   2   1   9   14.74    1.76
  -2   1  -9   14.20    1.77
   2  -1  -9   13.45    1.33
   2   1   9   13.28    1.21
  -2  -1   9   21.63    1.28
   2   1   9   13.59    1.21
  -2   1  -9   13.56    1.21
   2  -1  -9   16.96    1.28
   2  -1  -9   16.88    1.19
   2  -1  -9   17.11    1.27
  -2  -1   9   15.90    1.77
  -2   1  -9    8.59    1.40
  -2   1  -9   13.22    1.58
   2   1   9   14.40    1.64
   2  -1  -9   18.11    1.80
  -2  -1   9   17.47    1.91
  -2   1  -9   11.81    1.81
   2   1   9   13.06    1.83
  -2   1  -9   14.28    1.90
   2   1   9   13.76    1.85
   2   1  10   12.27    1.01
   2  -1 -10   10.08    1.57
   2   1  10   13.83    1.75
   2  -1 -10   12.53    1.05
   2  -1 -10   12.30    1.10
  -2   1 -10   11.44    0.98
  -2   1 -10   12.28    1.01
  -2   1 -10   11.82    1.02
   2  -1 -10   13.72    1.10
   2  -1 -10   13.11    0.99
   2  -1 -10   12.88    1.08
  -2  -1  10   14.28    1.17
   2  -1 -10    8.72    1.10
  -2   1 -10   11.92    1.33
   2   1  10   10.77    1.46
   2   1  10   10.35    1.54
  -2   1 -10   11.94    1.45
  -2   1 -10    8.48    1.25
  -2   1 -10    9.75    1.40
  -2  -1  10   12.24    1.64
  -2   1 -10   12.25    1.73
   2   1  10   12.71    1.02
   2   1  11   15.34    1.21
   2   1  11   12.80    1.94
  -2   1 -11   13.78    1.17
   2  -1 -11   16.09    1.26
   2  -1 -11   14.44    1.29
  -2   1 -11   15.10    1.20
  -2   1 -11   13.95    1.21
   2  -1 -11   15.57    1.29
   2  -1 -11   15.59    1.18
   2  -1 -11   15.39    1.26
   2   1  11   14.93    1.21
  -2   1 -11   12.96    1.47
   2   1  11   12.78    1.80
  -2   1 -11    9.47    1.39
  -2   1 -11   13.22    1.63
  -2   1 -11   11.42    1.95
  -2  -1  11   15.20    1.91
  -2  -1  11   19.34    1.37
   2   1  12    7.83    0.79
   2  -1 -12    8.37    0.84
  -2   1 -12    5.91    0.73
   2  -1 -12    9.88    0.95
  -2   1 -12    6.90    0.77
  -2   1 -12    7.25    0.81
   2  -1 -12    8.09    0.91
   2  -1 -12    8.92    0.75
   2  -1 -12    9.39    0.89
   2   1  12    7.31    1.42
   2   1  12    8.03    0.79
  -2  -1  12    7.89    0.94
  -2   1 -13   69.24    5.61
   2  -1 -13   79.87    5.67
  -2   1 -13   75.34    5.65
   2  -1 -13   72.04    5.70
  -2   1 -13   76.62    5.64
   2  -1 -13   73.56    5.62
   2  -1 -13   79.79    5.67
   2   1  13   83.55    5.66
  -2  -1  13   91.70    5.76
   2   1  13   82.35    5.66
   2  -1 -13   81.52    5.64
  -2   1 -14    2.05    0.51
   2  -1 -14    2.62    0.67
   2  -1 -14    2.25    0.75
  -2   1 -14    2.29    0.58
   2  -1 -14    2.58    0.54
  -2   1 -14    1.79    0.60
   2  -1 -14    2.38    0.71
   2   1  14    3.72    0.63
  -2  -1  14    2.64    0.78
   2   1  14    2.65    0.60
   2  -1 -14    2.10    0.57
  -2   1 -15   25.04    2.04
   2  -1 -15   29.66    2.15
   2  -1 -15   26.67    2.17
  -2   1 -15   27.79    2.11
   2  -1 -15   28.08    2.05
   2  -1 -15   28.38    2.12
   2   1  15   28.00    2.09
  -2  -1  15   33.93    2.26
   2   1  15   27.60    2.08
   2  -1 -15   28.20    2.06
   2  -1 -16   10.48    1.09
  -2   1 -16   10.34    1.01
   2   1  16    8.67    0.96
   2   1  16    6.36    0.86
   2   1  16    8.17    0.97
  -2  -1  16   13.95    1.19
   2  -1 -16   10.06    0.92
   2  -1 -16   10.33    1.03
  -2   1 -16    8.13    0.88
   2   1  17   14.18    1.25
   2   1  17   10.48    1.14
   2  -1 -17   17.10    1.38
  -2   1 -17   14.23    1.27
   2   1  17   13.35    1.25
  -2  -1  17   17.10    1.41
  -2   1 -17   11.87    1.15
   2  -1 -17   17.38    1.33
   2   1  18   19.72    1.99
   2   1  18   29.06    2.10
   2   1  18   30.39    2.10
   2  -1 -18   31.76    2.14
  -2   1 -18   22.83    2.00
  -2   1 -18   28.71    2.09
   2  -1 -18   31.58    2.17
   2  -1 -19    4.43    0.78
   2   1  19    3.07    0.57
  -2   1 -19    4.49    0.72
   2   1  19    5.56    0.76
   2  -1 -19    5.49    0.77
   2   1  19    5.30    0.74
   2   1  20   11.01    1.00
   2   1  20   12.45    1.00
   2  -1 -20   11.13    1.00
  -2   1 -20   10.05    0.95
  -2   1 -21    0.81    0.47
   2   1  21    0.41    0.52
   2  -1 -21    0.89    0.50
   2   1  21    0.93    0.52
   2  -1 -22    2.17    0.45
   2   1  22    2.24    0.47
  -2   1 -22    2.26    0.40
  -2   1 -22    2.08    0.71
   2  -1 -22    2.59    0.46
   2   1  22    1.89    0.48
   2   1  22    1.66    0.46
  -2   1 -22    2.09    1.00
   2   1  23    0.45    0.55
  -2   1 -23    0.13    1.16
   2  -1 -23    0.02    0.52
   2   1  23    0.89    0.56
  -2   2  22    2.10    0.43
   2  -2  22    1.75    0.43
  -2  -2 -22    1.97    0.41
   2   2 -22    2.35    0.46
   2   2 -22    1.89    0.37
  -2   2  22    2.35    0.43
   2  -2  22    1.52    0.44
  -2  -2 -22    1.05    0.85
   2   2 -22    1.10    0.64
  -2  -2 -21    0.92    0.68
  -2  -2 -21    1.79    0.41
  -2   2  21    1.79    0.49
   2  -2  21    1.40    0.50
   2   2 -21    0.75    0.54
  -2  -2 -21    2.02    0.51
  -2   2  21    1.19    0.36
   2   2 -21    1.72    0.46
   2  -2  21    1.93    0.51
  -2   2  21    1.76    0.49
  -2  -2 -21    0.81    1.13
  -2  -2 -20    2.25    1.29
   2   2 -20    2.28    0.58
   2   2 -20    2.33    0.64
  -2  -2 -20    2.03    0.61
  -2  -2 -20    1.51    0.87
   2   2 -20    2.66    0.54
   2  -2  20    2.64    0.60
  -2   2  20    2.61    0.59
   2  -2  20    1.92    0.61
  -2   2  20    2.58    0.60
  -2  -2 -20    2.07    0.51
  -2  -2 -19    1.55    1.43
   2   2 -19    1.08    0.60
  -2  -2 -19    0.93    0.63
   2   2 -19    0.56    0.66
  -2  -2 -19    0.60    0.97
   2   2 -19    1.50    0.58
  -2   2  19    1.80    0.60
   2  -2  19    0.85    0.61
  -2   2  19    1.55    0.60
   2  -2  19    0.53    0.61
  -2  -2 -19    0.48    0.54
  -2  -2 -18    0.84    1.52
   2   2 -18    0.39    0.69
  -2  -2 -18    0.29    0.67
   2   2 -18   -0.10    0.58
  -2   2  18    0.41    0.58
   2  -2  18    0.22    0.60
  -2  -2 -18    0.66    0.58
   2   2 -18   -0.01    0.58
   2  -2  18    0.16    0.61
  -2   2  18   -0.16    0.59
   2   2 -18    0.73    0.62
  -2  -2 -17   12.66    1.24
   2   2 -17   13.33    1.25
   2   2 -17   11.33    1.23
   2   2 -17   12.46    1.17
   2  -2  17   11.74    1.18
  -2   2  17   14.50    1.20
  -2  -2 -17   11.35    1.17
   2   2 -17   13.07    1.19
   2  -2  17   10.98    1.18
  -2   2  17   13.46    1.18
  -2  -2 -17   16.25    2.08
  -2  -2 -16    9.61    1.07
   2   2 -16    8.41    1.06
   2   2 -16   10.10    1.08
   2   2 -16    9.56    1.01
   2  -2  16   10.52    1.02
   2   2 -16    9.46    1.01
  -2  -2 -16    8.68    1.00
   2  -2  16   10.44    1.02
  -2  -2 -16   11.58    1.86
   2  -2  15   16.21    1.37
  -2  -2 -15   14.23    1.40
   2   2 -15   15.78    1.40
   2   2 -15   15.98    1.41
   2   2 -15   15.16    1.34
  -2  -2 -15   13.55    1.33
   2   2 -15   15.40    1.36
   2   2 -15   16.15    1.32
   2  -2  15   16.59    1.36
   2   2 -15   15.51    1.32
   2  -2  14   17.09    1.42
   2   2 -14   17.70    1.39
   2   2 -14   16.46    1.43
  -2  -2 -14   16.53    1.45
   2   2 -14   16.03    1.46
   2   2 -14   17.67    1.48
   2   2 -14   16.16    1.41
  -2  -2 -14   16.40    1.41
   2   2 -14   17.26    1.39
   2  -2  14   16.23    1.41
   2   2 -13   16.07    1.39
   2  -2  13   19.07    1.44
  -2  -2 -13   16.51    1.47
   2   2 -13   17.72    1.49
   2   2 -13   17.09    1.40
   2  -2  13   17.83    1.43
   2   2 -13   16.77    1.43
   2   2 -13   14.92    1.47
  -2  -2 -13   16.65    1.43
  -2  -2 -12    1.92    0.55
   2   2 -12    2.00    0.56
   2   2 -12    1.77    0.59
  -2  -2 -12    2.16    0.60
   2   2 -12    2.09    0.65
   2  -2  12    2.26    0.45
   2  -2  12    3.30    0.54
   2   2 -12    2.20    0.50
   2   2 -12    2.46    0.50
   2  -2  12    2.91    0.56
   2  -2  12    3.79    0.74
   2  -2  11    2.11    0.51
   2   2 -11    1.89    0.52
  -2  -2 -11    2.68    0.53
   2   2 -11    2.26    0.56
  -2  -2 -11    2.51    0.59
   2  -2  11    1.68    0.43
   2  -2  11    2.37    0.50
   2   2 -11    2.41    0.46
   2   2 -11    2.85    0.46
   2  -2  11    1.77    1.18
   2   2 -11    1.09    0.76
   2   2 -11    2.05    0.72
  -2  -2 -11    2.24    1.16
   2   2 -11    1.97    0.88
  -2  -2 -11    2.43    0.91
  -2   2  11    1.53    0.85
   2  -2  11    3.15    0.69
  -2  -2 -10   18.71    2.14
   2  -2  10   17.94    2.23
  -2   2  10   16.91    1.89
  -2  -2 -10   18.85    1.53
  -2  -2 -10   20.03    1.97
   2   2 -10   18.39    1.91
   2   2 -10   18.43    1.81
  -2   2  10   16.54    1.87
   2  -2  10   17.67    1.45
   2  -2  10   22.31    1.50
   2   2 -10   21.53    1.47
   2  -2  10   18.12    2.01
   2  -2  10   20.57    2.24
  -2  -2 -10   11.79    1.48
   2   2 -10   16.52    1.83
  -2  -2 -10   18.68    1.97
   2   2 -10   15.26    1.80
   2   2 -10   19.13    1.97
  -2   2  10   17.57    1.96
   2   2 -10   20.45    1.51
   2   2 -10   18.93    1.52
  -2  -2 -10   21.18    1.51
   2  -2  10   21.92    1.50
   2   2 -10   21.04    1.47
  -2  -2  -9   76.33    6.23
  -2   2   9   75.01    5.98
   2   2  -9   84.69    6.17
   2  -2   9   73.30    6.06
  -2  -2  -9   76.10    6.09
   2  -2   9   78.50    6.17
  -2   2   9   65.84    5.83
  -2   2   9   68.88    5.84
  -2   2   9   71.82    5.90
   2   2  -9   76.78    5.90
  -2  -2  -9   60.62    5.65
   2   2  -9   79.62    5.83
  -2  -2  -9   78.30    5.93
   2  -2   9   77.39    5.95
  -2  -2  -9   77.38    5.54
   2   2  -9   78.25    5.55
   2   2  -9   77.95    5.56
   2   2  -9   80.86    5.52
   2  -2   9   87.82    5.54
  -2  -2  -9   72.75    5.55
   2   2  -9   68.72    5.82
   2  -2   9   84.41    6.18
   2  -2   9   79.19    5.99
   2   2  -9   56.17    5.78
  -2  -2  -9   74.57    5.93
  -2  -2  -9   53.55    5.59
  -2   2   9   70.76    5.91
   2   2  -9   75.97    5.91
  -2  -2  -9   85.02    6.11
   2  -2   9   89.07    5.54
   2   2  -9   80.40    5.52
   2   2  -8   67.38    5.18
  -2   2   8   66.62    5.02
  -2  -2  -8   70.30    5.17
   2  -2   8   59.27    5.08
  -2   2   8   58.80    4.89
   2  -2   8   64.83    5.19
  -2   2   8   58.92    4.90
   2   2  -8   63.86    4.91
   2   2  -8   62.41    4.94
   2  -2   8   68.06    5.02
  -2  -2  -8   71.12    5.00
  -2  -2  -8   55.05    4.79
  -2   2   8   66.18    4.98
   2   2  -8   60.72    4.64
   2   2  -8   64.66    4.64
  -2  -2  -8   64.24    4.63
   2   2  -8   62.47    4.61
   2  -2   8   71.77    4.63
   2   2  -8   65.13    4.65
  -2  -2  -8   62.43    4.64
   2   2  -8   62.31    4.61
   2  -2   8   73.95    4.63
   2   2  -8   59.24    4.91
  -2   2   8   52.47    4.64
   2  -2   8   69.75    5.19
   2  -2   8   69.63    5.04
   2   2  -8   60.13    4.93
  -2  -2  -8   70.65    5.02
  -2   2   8   67.23    4.98
   2   2  -8   63.82    4.95
  -2  -2  -8   73.99    5.16
  -2   2   7    4.79    0.92
  -2  -2  -7    3.66    0.93
   2   2  -7    6.38    0.92
   2  -2   7    5.35    0.97
   2   2  -7    7.93    1.23
   2  -2   7    4.81    1.18
  -2   2   7    4.51    0.88
  -2  -2  -7    3.33    0.74
   2   2  -7    6.32    0.89
   2  -2   7    5.44    1.20
  -2   2   7    4.17    0.50
   2   2  -7    6.26    0.91
  -2  -2  -7    3.96    1.10
   2   2  -7    6.39    0.91
   2  -2   7    4.67    1.06
   2  -2   7    5.96    0.97
   2   2  -7    6.46    0.94
  -2  -2  -7    3.50    1.09
  -2   2   7    4.48    0.87
  -2  -2  -7    4.80    0.90
  -2   2   7    5.11    0.98
  -2   2   7    4.12    0.85
  -2   2   6   46.24    3.25
   2   2  -6   43.05    3.42
   2  -2   6   39.77    3.33
  -2   2   6   36.72    3.15
   2  -2   6   41.60    3.40
   2   2  -6   38.22    3.20
  -2   2   6   35.68    2.94
   2  -2   6   43.81    3.47
   2   2  -6   44.19    3.26
  -2   2   6   45.95    3.27
   2  -2   6   42.10    3.28
   2   2  -6   42.75    3.24
  -2  -2  -6   43.59    3.26
  -2  -2  -6   46.72    3.41
   2   2  -6   41.81    3.22
   2  -2   6   42.67    3.27
  -2   2   6   40.51    3.15
   2   2  -6   45.31    3.24
  -2  -2  -6   51.07    3.22
  -2   2   6   42.98    3.24
  -2  -2  -6   45.73    3.26
  -2  -2  -5    4.70    0.83
   2   2  -5    6.76    0.86
  -2   2   5    4.38    0.82
   2  -2   5    5.37    0.89
  -2   2   5    3.90    0.67
  -2  -2  -5    3.92    1.22
   2  -2   5    6.29    1.06
  -2   2   5    4.49    0.49
   2   2  -5    5.60    0.82
  -2  -2  -5    4.63    0.77
   2   2  -5    6.15    0.88
   2  -2   5    4.61    1.05
   2   2  -5    5.18    0.85
  -2   2   5    3.48    0.71
  -2   2   5    3.23    0.43
  -2   2   5    3.88    0.78
  -2  -2  -5    4.31    0.80
   2  -2   5    5.00    0.85
  -2   2   5    4.15    0.77
   2   2  -5    6.47    0.81
   2  -2   5    4.94    0.91
  -2  -2  -4   20.90    2.09
   2  -2   4   18.04    1.92
  -2   2   4   26.14    1.76
   2  -2   4   16.50    1.81
  -2   2   4   23.38    1.66
  -2   2   4   25.78    1.83
   2   2  -4   20.55    1.84
   2  -2   4   17.97    1.94
   2  -2   4   17.24    1.78
   2   2  -4   18.39    1.76
   2   2  -4   20.87    1.78
  -2  -2  -4   23.62    1.82
  -2   2   4   20.73    1.61
  -2   2   4   22.25    1.69
   2  -2   4   18.44    1.79
  -2   2   4   25.23    1.81
  -2  -2  -4   24.68    1.83
   2   2  -4   21.62    1.96
   2   2  -4   17.67    1.76
  -2  -2  -4   21.99    1.81
   2   2  -4   15.45    1.78
  -2  -2  -3  227.20   15.77
  -2   2   3  224.81   15.49
   2  -2   3  220.23   15.58
   2  -2   3  239.20   15.63
  -2   2   3  190.28   15.43
  -2  -2  -3  246.12   15.69
  -2   2   3  242.75   15.58
   2   2  -3  209.27   15.58
   2   2  -3  221.09   15.64
  -2   2   3  219.21   15.42
  -2  -2  -3  234.78   15.58
   2  -2   3  230.12   15.59
  -2   2   3  178.86   15.42
   2  -2   3  239.31   15.59
  -2   2   3  225.69   15.48
   2   2  -3  241.28   15.58
  -2  -2  -3  255.35   15.63
  -2   2   3  242.34   15.57
  -2   2   3  216.00   15.49
   2   2  -3  244.95   15.70
  -2  -2  -3  226.77   15.58
   2  -2   2  491.79   34.80
  -2   2   2  498.15   34.81
  -2   2   2  445.77   34.69
  -2  -2  -2  456.49   34.97
   2  -2   2  531.23   34.81
   2  -2   2  462.76   34.77
  -2   2   2  522.04   34.69
  -2   2   2  495.58   34.80
  -2  -2  -2  514.49   34.89
  -2  -2  -2  511.41   34.80
  -2   2   2  488.19   34.70
  -2   2   2  470.84   34.70
   2   2  -2  503.42   34.89
  -2   2   2  483.19   34.76
  -2   2   2  501.44   34.80
   2  -2   2  451.71   34.80
  -2   2   2  475.75   34.79
   2   2  -2  461.15   34.83
  -2  -2  -2  533.43   34.85
  -2  -2  -2  500.90   34.79
  -2   2   1  143.58   10.12
   2  -2   1  136.57   10.11
   2  -2   1  131.40   10.04
   2  -2   1  149.81   10.07
  -2   2   1  145.59    9.98
   2  -2   1  138.44   10.18
  -2   2   1  138.89   10.05
  -2  -2  -1  144.85   10.19
  -2   2   1  137.13   10.10
  -2  -2  -1  139.75   10.10
  -2  -2  -1  137.17   10.09
  -2   2   1  138.70   10.10
  -2   2   1  138.33   10.11
  -2   2   1  138.02   10.10
   2   2  -1  133.61   10.14
   2   2  -1  152.88   10.23
   2  -2   1  125.02   10.10
   2  -2   0   90.18    6.79
  -2   2   0   92.31    6.80
  -2  -2   0   95.52    6.79
   2   2   0   99.66    6.79
  -2   2   0   87.95    6.67
   2   2   0   87.34    6.97
  -2   2   0  100.79    6.70
  -2  -2   0   96.09    6.92
  -2  -2   0   96.93    6.86
  -2   2   0   85.86    6.77
   2  -2   0   93.80    6.82
  -2   2   0   94.04    6.81
  -2  -2   0   95.15    6.79
   2   2   0   95.15    6.84
   2   2   0   92.08    6.79
  -2  -2   0   98.20    6.87
   2  -2   0   86.52    6.79
   2   2   0   96.87    6.91
  -2   2   0   93.24    6.79
   2   2   1  135.52   10.27
  -2  -2   1  151.16   10.29
  -2   2  -1  142.25   10.24
   2   2   1  152.61   10.40
   2   2   1  128.97   10.42
  -2  -2   1  145.85   10.40
  -2   2  -1  139.12   10.22
  -2  -2   1  147.73   10.33
   2  -2  -1  132.21   10.25
  -2   2  -1  136.17   10.29
  -2   2  -1  140.54   10.28
  -2  -2   1  150.73   10.27
   2   2   1  140.74   10.34
  -2   2  -1  142.44   10.27
   2   2   1  143.82   10.32
  -2  -2   1  144.10   10.28
   2   2   1  137.47   10.27
  -2  -2   1  147.63   10.27
   2  -2  -1  149.43   10.29
  -2   2  -1  138.54   10.32
  -2  -2   1  149.46   10.36
   2   2   2  481.36   35.37
  -2  -2   2  499.82   35.39
   2   2   2  503.28   35.53
   2   2   2  517.25   35.49
  -2   2  -2  489.80   35.38
  -2  -2   2  503.31   35.49
  -2   2  -2  469.61   35.35
  -2  -2   2  521.88   35.38
  -2   2  -2  498.67   35.37
  -2  -2   2  482.58   35.42
  -2   2  -2  471.31   35.41
   2   2   2  495.80   35.45
  -2   2  -2  475.66   35.42
  -2  -2   2  508.36   35.39
  -2   2  -2  484.91   35.37
  -2  -2   2  504.10   35.37
  -2  -2   2  506.43   35.44
   2  -2  -2  534.10   35.36
   2   2   2  473.94   35.37
   2   2   2  497.57   35.40
   2   2   3  232.34   16.82
  -2   2  -3  235.08   16.72
  -2   2  -3  218.45   16.68
   2   2   3  244.32   16.80
  -2   2  -3  240.01   16.79
   2   2   3  222.44   16.67
  -2  -2   3  239.95   16.68
  -2   2  -3  223.77   16.73
   2   2   3  228.64   16.75
  -2   2  -3  227.80   16.67
  -2   2  -3  206.04   16.72
  -2  -2   3  246.76   16.81
   2  -2  -3  220.51   16.66
  -2  -2   3  234.95   16.73
  -2  -2   3  245.04   16.67
   2   2   3  229.35   16.67
   2   2   3  231.26   16.67
   2  -2  -3  251.86   16.62
  -2   2  -3  228.00   16.67
  -2   2  -4   18.60    1.91
   2  -2  -4   24.29    1.74
   2   2   4   24.76    2.08
   2   2   4   23.11    2.05
  -2   2  -4   17.74    1.87
  -2  -2   4   19.20    1.78
  -2   2  -4   18.08    1.79
  -2   2  -4   18.52    1.93
   2   2   4   22.73    1.85
  -2  -2   4   20.22    1.87
   2   2   4   24.49    2.00
   2  -2  -4   24.71    1.86
   2   2   4   21.93    1.83
  -2  -2   4   20.93    2.01
   2  -2  -4   24.29    1.85
   2   2   4   22.79    1.82
  -2  -2   4   20.64    1.80
  -2   2  -4   16.58    1.79
   2  -2  -4   24.66    1.68
  -2  -2   5    6.38    0.85
  -2   2  -5    4.41    0.81
   2  -2  -5    4.07    0.84
   2   2   5    4.46    0.84
   2  -2  -5    4.06    0.76
  -2   2  -5    5.54    1.02
   2   2   5    5.45    1.18
  -2  -2   5    5.05    0.94
   2   2   5    4.09    0.74
  -2   2  -5    6.12    1.03
   2   2   5    4.07    0.96
  -2  -2   5    5.32    1.11
   2   2   5    3.91    1.10
  -2   2  -5    5.94    1.09
  -2   2  -5    5.03    0.81
   2   2   5    3.73    0.81
  -2  -2   5    7.05    0.84
  -2  -2   5    5.37    1.06
   2  -2  -5    4.08    0.81
  -2   2  -6   38.73    3.42
   2  -2  -6   45.15    3.31
   2   2   6   44.62    3.51
  -2  -2   6   43.12    3.54
  -2   2  -6   43.41    3.50
   2   2   6   38.43    3.46
  -2  -2   6   40.68    3.32
  -2  -2   6   46.69    3.34
  -2   2  -6   44.93    3.41
  -2   2  -6   39.97    3.44
   2   2   6   42.61    3.43
   2   2   6   38.94    3.32
   2  -2  -6   43.48    3.35
  -2   2  -6   41.74    3.31
   2   2   6   39.55    3.30
   2   2   6   39.42    3.21
   2  -2  -6   44.29    3.32
  -2   2  -6   38.52    3.35
  -2  -2   6   45.41    3.32
  -2   2  -6   41.92    3.31
  -2  -2   6   43.55    3.48
   2  -2  -7    4.00    0.92
  -2  -2   7    5.75    0.92
   2   2   7    3.34    0.88
  -2   2  -7    6.55    0.94
  -2   2  -7    4.57    1.14
  -2  -2   7    8.36    0.95
   2   2   7    4.98    1.17
  -2  -2   7    6.33    1.25
  -2  -2   7    6.50    1.17
   2  -2  -7    4.53    0.90
  -2   2  -7    5.97    0.93
   2   2   7    3.91    0.86
   2   2   7    4.21    0.73
  -2   2  -7    5.07    0.92
  -2  -2   7    6.37    0.93
  -2   2  -7    6.03    1.04
  -2   2  -7    3.99    1.07
   2   2   7    4.47    1.05
   2   2   7    3.62    1.15
  -2   2  -7    4.70    1.07
   2  -2  -7    5.31    0.92
   2  -2  -8   68.35    4.80
   2   2   8   70.78    4.81
  -2  -2   8   60.92    4.89
  -2  -2   8   61.18    5.09
  -2   2  -8   67.79    5.18
   2   2   8   61.50    5.15
   2   2   8   70.57    5.26
  -2   2  -8   66.76    5.14
  -2  -2   8   61.40    5.14
   2  -2  -8   67.69    5.17
   2   2   8   68.78    4.81
   2  -2  -8   67.51    4.80
  -2  -2   8   73.15    4.85
   2  -2  -8   65.51    4.83
   2  -2  -8   68.17    4.84
   2  -2  -8   63.69    4.84
   2  -2  -8   68.26    4.80
   2  -2  -8   65.41    4.82
   2  -2  -8   68.63    5.16
  -2   2  -8   65.52    5.15
  -2  -2   8   61.02    5.29
  -2  -2   8   66.00    5.15
  -2   2  -8   67.46    5.13
   2   2   8   58.37    4.93
   2   2   8   64.92    5.15
  -2  -2   8   65.36    5.36
   2  -2  -8   49.14    5.09
   2   2   8   65.75    5.33
   2   2   8   71.48    5.36
  -2   2  -8   70.15    5.37
  -2   2  -8   59.71    5.28
   2   2   9   78.24    5.60
   2  -2  -9   78.95    5.59
  -2  -2   9   78.94    5.70
  -2  -2   9   80.13    5.94
  -2   2  -9   77.59    5.98
   2   2   9   74.77    5.99
   2   2   9   83.64    6.10
  -2   2  -9   78.83    6.12
  -2   2  -9   78.51    5.96
  -2  -2   9   79.48    6.01
   2  -2  -9   70.71    5.98
   2   2   9   76.22    5.60
   2  -2  -9   77.45    5.59
  -2  -2   9   95.75    5.65
   2  -2  -9   73.83    5.62
   2  -2  -9   74.12    5.64
   2  -2  -9   79.76    5.63
  -2   2  -9   76.40    5.60
   2  -2  -9   78.16    5.59
   2  -2  -9   75.18    5.62
  -2  -2   9   74.31    6.13
  -2   2  -9   75.26    5.96
   2  -2  -9   76.07    5.98
  -2   2  -9   77.82    5.97
  -2  -2   9   78.37    6.00
   2   2   9   70.35    5.97
  -2   2  -9   78.11    6.18
   2  -2  -9   58.96    5.95
   2   2   9   77.14    6.21
  -2   2  -9   81.91    6.26
  -2  -2   9   80.69    6.24
   2   2   9   81.94    6.20
  -2  -2  10   23.42    1.75
  -2   2 -10   18.35    1.94
  -2   2 -10   16.73    1.97
   2   2  10   18.62    2.05
   2   2  10   20.55    2.12
   2  -2 -10   18.89    2.06
  -2  -2  10   16.86    1.99
   2  -2 -10   21.14    1.57
   2   2  10   20.70    1.58
  -2  -2  10   23.33    1.64
   2  -2 -10   22.07    1.57
   2   2  10   21.28    1.58
   2  -2 -10   22.91    1.67
  -2   2 -10   18.08    1.57
   2  -2 -10   21.24    1.57
   2  -2 -10   20.84    1.62
   2  -2 -10   14.76    2.06
  -2   2 -10   20.14    2.33
   2   2  10   20.38    2.27
  -2   2 -10   17.63    1.98
  -2  -2  10   17.58    2.23
  -2   2 -10   13.49    1.86
   2  -2 -10   19.74    2.05
   2   2  11    2.41    1.17
   2  -2 -11    1.74    1.10
  -2  -2  11    2.78    0.59
  -2  -2  11    1.93    1.18
   2  -2 -11    2.28    0.94
  -2   2 -11    1.98    0.88
  -2   2 -11    1.15    1.18
   2  -2 -11    2.41    0.47
  -2   2 -11    2.63    0.52
   2  -2 -11    2.87    0.66
   2  -2 -11    2.44    0.62
  -2  -2  11    2.95    0.75
  -2   2 -11    0.68    0.72
   2   2  11    2.34    1.03
  -2   2 -11    2.34    0.81
   2  -2 -11    2.62    0.48
   2  -2 -11    2.44    0.48
   2   2  11    3.36    0.52
   2   2  11    3.27    0.51
  -2  -2  12    2.54    0.76
   2   2  12    1.83    1.05
   2  -2 -12    1.65    0.68
   2  -2 -12    2.09    0.49
  -2   2 -12    2.43    0.54
   2  -2 -12    2.27    0.64
   2  -2 -12    2.12    0.50
   2  -2 -12    1.80    0.49
   2   2  12    2.12    0.51
   2   2  12    2.18    0.53
  -2   2 -12    2.43    0.47
   2  -2 -13   16.38    1.45
   2  -2 -13   17.59    1.50
  -2   2 -13   17.22    1.40
  -2   2 -13   18.05    1.37
   2  -2 -13   15.34    1.37
   2  -2 -13   17.42    1.45
  -2  -2  13   18.19    1.56
   2  -2 -13   17.49    1.41
   2  -2 -13   16.07    1.37
   2   2  13   17.26    1.40
   2  -2 -13   15.59    1.37
   2   2  13   17.19    1.40
   2  -2 -14   18.32    1.51
   2  -2 -14   16.79    1.44
   2   2  14   17.50    1.47
   2  -2 -14   18.66    1.46
   2  -2 -14   18.81    1.58
   2  -2 -14   18.43    1.59
  -2   2 -14   15.14    1.46
  -2   2 -14   14.42    1.43
  -2  -2  14   20.49    1.65
   2  -2 -14   18.56    1.47
   2  -2 -14   19.82    1.46
   2   2  14   18.40    1.48
   2  -2 -15   15.34    1.39
  -2   2 -15   15.24    1.31
   2  -2 -15   13.78    1.40
   2  -2 -15   15.04    1.28
   2  -2 -15   15.66    1.29
   2  -2 -15   14.78    1.28
   2   2  15   13.21    1.30
  -2  -2  15   18.05    1.50
   2   2  15   14.14    1.31
   2  -2 -15   15.20    1.31
  -2   2 -16    8.32    0.99
   2  -2 -16   10.51    1.13
   2   2  16    9.91    1.01
   2   2  16    9.26    0.96
   2   2  16    9.43    1.00
  -2  -2  16   13.04    1.21
   2  -2 -16    9.88    1.00
   2  -2 -16   11.75    1.12
  -2   2 -17   12.02    1.16
   2  -2 -17   13.37    1.28
  -2  -2  17   12.69    1.19
   2   2  17   11.42    1.17
   2   2  17   10.25    1.09
   2   2  17   12.81    1.18
  -2  -2  17   12.54    1.17
  -2  -2  17   15.39    1.36
   2  -2 -17   11.81    1.13
   2  -2 -17   13.30    1.25
   2  -2 -18    0.22    0.68
  -2   2 -18    0.53    0.58
   2   2  18    0.28    0.48
   2  -2 -18    0.08    0.70
  -2  -2  18    0.24    0.59
   2   2  18    0.58    0.61
  -2  -2  18   -0.21    0.72
   2   2  18    0.28    0.60
  -2  -2  18    0.16    0.61
  -2   2 -19    0.69    0.56
   2   2  19    0.89    0.45
   2  -2 -19    0.81    0.68
   2   2  19    0.22    0.58
  -2  -2  19    1.54    0.59
   2  -2 -19    0.71    0.65
   2   2  19    1.07    0.60
  -2  -2  19    0.67    0.59
   2   2  20    2.98    0.62
  -2  -2  20    2.57    0.60
  -2   2 -20    1.45    0.53
   2   2  20    1.69    0.45
   2  -2 -20    1.94    0.61
  -2  -2  20    2.58    0.58
   2   2  20    2.54    0.60
   2   2  20    0.93    0.44
   2  -2 -21    1.67    0.52
  -2  -2  21    1.65    0.51
   2   2  21    0.36    0.49
  -2   2 -21    2.55    1.18
   2  -2 -21    1.98    0.55
  -2   2 -21    0.99    0.45
   2   2  21    1.28    0.49
  -2  -2  21    2.36    0.51
   2   2  21    0.71    0.32
   2  -2 -22    1.86    0.44
   2   2  22    1.49    0.43
  -2  -2  22    2.21    0.44
   2   2  22    1.62    0.44
  -2  -2  22    1.96    0.43
   2   2  22    2.01    0.47
   2  -3  22    2.32    0.39
  -2   3  22    2.69    0.40
  -2  -3 -22    2.54    0.41
   2   3 -22    2.92    0.50
   2  -3  22    2.40    0.40
  -2   3  22    2.69    0.40
   2  -3  21    1.30    0.45
  -2   3  21    0.71    0.45
   2   3 -21    0.87    0.49
  -2  -3 -21    1.27    0.48
  -2   3  21    0.77    0.36
   2   3 -21    1.15    0.40
  -2   3  21    1.32    0.45
   2  -3  21    0.96    0.44
  -2  -3 -21    0.90    0.37
  -2  -3 -21    0.21    0.95
  -2  -3 -20    0.28    1.22
   2   3 -20    0.39    0.47
  -2  -3 -20    0.64    0.56
   2   3 -20    0.73    0.57
   2   3 -20    0.25    0.45
  -2   3  20    0.43    0.49
   2  -3  20    0.01    0.50
  -2  -3 -20   -0.05    0.70
  -2  -3 -20    0.20    0.45
   2  -3  20    0.30    0.50
  -2   3  20    0.27    0.50
  -2  -3 -19    0.03    1.31
   2   3 -19    0.70    0.55
  -2  -3 -19    0.35    0.61
   2   3 -19    0.71    0.63
  -2  -3 -19    0.32    0.87
   2   3 -19    0.80    0.54
  -2   3  19    0.53    0.54
   2  -3  19    0.43    0.56
  -2  -3 -19    1.19    0.54
   2  -3  19    0.88    0.57
  -2   3  19    0.97    0.55
  -2  -3 -18    1.64    1.43
   2   3 -18    1.46    0.61
  -2  -3 -18    0.88    0.67
   2   3 -18    0.63    0.66
   2   3 -18    1.18    0.56
  -2  -3 -18    0.44    0.94
   2   3 -18    0.57    0.54
  -2   3  18    0.51    0.57
   2  -3  18    0.71    0.58
  -2  -3 -18    0.88    0.57
   2  -3  18    0.99    0.60
  -2   3  18    0.93    0.59
  -2  -3 -17    2.91    1.54
   2   3 -17    3.85    0.73
  -2  -3 -17    3.36    0.80
   2   3 -17    3.96    0.77
  -2  -3 -17    3.49    1.07
   2   3 -17    3.90    0.69
   2   3 -17    3.88    0.68
  -2   3  17    4.11    0.70
   2  -3  17    2.89    0.69
  -2  -3 -17    3.69    0.70
   2  -3  17    3.98    0.72
  -2   3  17    4.02    0.71
  -2  -3 -16    5.64    1.72
  -2  -3 -16    6.41    0.91
   2   3 -16    6.26    0.88
   2   3 -16    6.64    0.82
  -2   3  16    6.83    0.82
   2  -3  16    5.16    0.81
   2   3 -16    7.25    0.81
  -2  -3 -16    5.95    0.83
   2  -3  16    5.51    0.81
  -2   3  16    6.92    0.82
   2   3 -16    6.88    0.87
  -2  -3 -15   10.63    1.12
   2   3 -15   11.78    1.10
   2   3 -15   10.44    1.09
   2  -3  15    9.41    1.03
   2   3 -15   10.54    1.03
   2  -3  15    9.32    1.03
  -2  -3 -15   12.70    1.87
  -2  -3 -15   10.09    1.05
   2   3 -15   10.88    1.03
   2   3 -14   23.80    1.76
   2  -3  14   21.73    1.79
   2  -3  14   26.91    1.96
   2  -3  14   21.15    1.78
   2   3 -14   22.60    1.75
  -2  -3 -14   20.26    1.84
   2   3 -14   22.65    1.82
   2   3 -14   23.23    1.83
   2   3 -14   21.62    1.78
  -2  -3 -14   19.42    1.78
  -2  -3 -14   26.32    2.49
   2   3 -13    3.62    0.68
  -2  -3 -13    3.80    1.47
  -2  -3 -13    2.63    0.71
   2   3 -13    4.55    0.72
   2   3 -13    3.96    0.58
   2   3 -13    3.84    0.58
   2  -3  13    3.37    0.60
   2   3 -13    3.15    0.61
  -2  -3 -13    3.55    0.65
   2  -3  13    3.47    0.62
   2   3 -12    1.54    0.59
  -2  -3 -12    1.54    0.62
   2   3 -12    2.64    0.64
  -2  -3 -12    1.63    0.57
   2   3 -12    1.95    0.54
  -2  -3 -12    1.14    1.26
   2  -3  12    2.59    0.56
   2   3 -12    2.19    0.50
   2   3 -12    2.21    0.49
   2  -3  12    2.90    0.54
   2   3 -11   24.26    1.73
   2  -3  11   23.63    1.76
  -2  -3 -11   21.36    1.77
   2   3 -11   21.31    1.78
   2   3 -11   22.78    1.76
  -2  -3 -11   20.62    1.79
   2   3 -11   24.56    1.80
   2   3 -11   19.65    2.17
  -2  -3 -11   18.10    2.23
   2   3 -11   20.17    2.10
   2   3 -11   16.31    2.14
  -2  -3 -11   26.32    2.28
   2   3 -11   24.47    1.73
   2  -3  11   24.16    1.77
  -2  -3 -11   16.05    2.33
   2  -3  10   19.27    1.44
   2  -3  10   17.79    1.32
   2   3 -10   16.20    1.28
  -2  -3 -10   18.12    1.33
   2   3 -10   16.05    1.32
   2   3 -10   15.13    1.34
  -2  -3 -10   16.53    1.36
   2   3 -10   16.61    1.38
  -2  -3 -10   17.47    1.83
   2   3 -10   14.52    1.72
   2   3 -10   13.25    1.62
  -2   3  10   16.78    1.80
   2   3 -10   10.36    1.61
   2   3 -10   11.79    1.69
   2  -3  10   13.02    2.04
  -2  -3 -10   15.46    1.82
   2  -3  10   13.92    1.80
   2   3 -10   13.51    1.71
  -2  -3 -10   25.98    1.95
   2  -3  10   18.53    1.32
   2   3 -10   15.90    1.28
  -2  -3 -10   15.58    1.96
   2  -3  10   13.37    2.01
   2  -3   9   23.55    1.61
   2  -3   9   22.69    1.52
   2   3  -9   21.72    1.49
  -2  -3  -9   24.02    2.03
   2   3  -9   18.89    1.52
   2   3  -9   19.86    1.52
  -2  -3  -9   19.36    1.53
   2   3  -9   20.07    1.54
  -2  -3  -9   18.84    1.55
   2  -3   9   20.37    1.98
  -2   3   9   15.14    1.78
   2   3  -9   17.85    1.87
  -2  -3  -9   20.60    1.95
  -2   3   9   20.05    1.93
   2   3  -9   17.40    1.83
  -2  -3  -9   23.80    2.22
   2   3  -9   18.19    1.93
   2  -3   9   17.76    2.22
  -2  -3  -9   18.69    1.97
   2   3  -9   13.96    1.84
  -2  -3  -9   11.88    1.49
   2  -3   9   18.86    1.98
   2   3  -9   19.85    1.93
  -2   3   9   19.44    1.93
   2   3  -9   21.32    1.49
   2  -3   9   22.90    1.53
  -2   3   9   15.83    1.81
  -2  -3  -9   19.67    2.11
   2  -3   9   16.59    2.20
   2   3  -8   73.38    5.95
   2   3  -8   81.45    6.01
   2  -3   8   96.37    6.04
   2   3  -8   85.63    5.96
   2  -3   8   95.33    5.98
  -2  -3  -8   79.18    5.98
   2   3  -8   77.73    5.98
   2   3  -8   77.79    5.98
   2   3  -8   82.09    5.99
  -2  -3  -8   75.98    5.98
   2   3  -8   77.21    6.27
  -2   3   8   73.10    6.18
   2  -3   8   83.12    6.36
   2   3  -8   83.51    6.29
  -2  -3  -8   91.04    6.36
  -2   3   8   83.59    6.30
  -2  -3  -8   70.02    6.09
  -2  -3  -8   97.38    6.57
   2   3  -8   82.08    6.38
   2   3  -8   76.82    6.32
   2  -3   8   81.76    6.56
  -2  -3  -8   91.51    6.38
  -2   3   8   87.74    6.34
   2  -3   8   87.54    6.39
   2   3  -8   83.59    6.31
  -2  -3  -8  113.95    6.29
   2   3  -8   86.61    5.96
   2  -3   8   94.73    5.98
   2  -3   8   72.16    6.39
  -2  -3  -8   84.72    6.46
  -2   3   8   74.82    6.20
  -2   3   8   78.34    6.26
  -2  -3  -8   86.44    6.70
   2  -3   8   79.89    6.55
   2   3  -7    9.79    0.82
   2   3  -7    9.89    0.77
   2   3  -7    8.64    0.83
  -2  -3  -7    7.97    1.23
   2   3  -7    9.08    0.77
  -2  -3  -7    5.95    0.75
  -2   3   7    6.46    0.91
  -2  -3  -7    5.32    1.17
   2   3  -7    9.20    1.10
   2  -3   7    5.31    1.14
  -2   3   7    7.17    1.03
   2   3  -7   11.08    1.12
  -2  -3  -7    6.70    1.05
  -2   3   7    7.43    1.04
   2  -3   7    7.08    1.09
  -2  -3  -7    7.24    1.28
  -2  -3  -7    4.90    0.86
   2  -3   7    9.38    1.49
   2   3  -7    9.99    1.21
  -2   3   7    6.74    0.70
   2   3  -7    7.92    1.13
   2   3  -7   10.77    1.13
  -2  -3  -7    6.75    0.73
   2   3  -7   10.59    0.75
   2  -3   7    7.75    0.81
   2  -3   7    6.65    1.09
  -2   3   7    7.27    1.05
  -2  -3  -7    6.42    1.10
   2  -3   7    6.34    1.34
  -2   3   7    6.72    0.93
  -2  -3  -7    6.58    1.53
   2  -3   6   34.42    2.85
  -2   3   6   32.12    2.69
   2   3  -6   31.68    2.83
   2   3  -6   35.13    2.81
  -2  -3  -6   37.81    2.80
  -2   3   6   38.02    2.83
  -2  -3  -6   39.39    2.87
  -2  -3  -6   41.95    3.09
   2  -3   6   38.29    2.91
   2  -3   6   36.56    3.12
  -2   3   6   31.77    2.59
   2   3  -6   34.85    2.95
  -2   3   6   37.79    2.84
  -2   3   6   33.83    2.58
  -2  -3  -6   41.76    2.90
   2   3  -6   34.71    2.82
   2   3  -6   30.77    2.86
  -2  -3  -6   35.63    3.22
  -2  -3  -6   38.06    3.03
   2  -3   6   30.61    2.87
   2  -3   6   34.89    3.04
  -2   3   6   35.06    2.74
  -2   3   6   34.40    2.72
  -2   3   5   11.20    1.05
   2  -3   5   16.07    1.40
   2   3  -5   13.89    1.41
   2   3  -5   15.26    1.37
  -2  -3  -5   16.70    1.39
  -2  -3  -5   19.34    1.43
  -2   3   5   16.30    1.35
  -2   3   5   13.96    1.18
   2  -3   5   16.46    1.74
  -2   3   5   12.45    1.14
  -2  -3  -5   15.83    1.62
  -2   3   5   10.79    1.06
   2   3  -5   15.68    1.46
   2   3  -5   15.61    1.55
  -2   3   5   15.24    1.36
  -2   3   5   13.18    1.13
   2   3  -5   16.78    1.38
   2  -3   5   17.11    1.45
  -2  -3  -5   17.14    1.41
   2  -3   5   13.70    1.41
  -2  -3  -5   14.98    1.57
   2  -3   5   15.11    1.61
   2   3  -5   13.52    1.63
  -2   3   5   15.12    1.23
  -2   3   5   13.94    1.21
   2  -3   4   10.56    1.11
  -2   3   4    9.01    0.86
   2   3  -4   12.01    1.10
  -2   3   4   10.59    0.91
  -2   3   4    9.92    1.06
  -2  -3  -4   11.74    1.16
   2   3  -4   10.55    1.30
  -2  -3  -4   11.95    1.12
  -2  -3  -4    9.96    1.29
  -2  -3  -4   11.97    1.12
   2  -3   4   10.05    1.11
   2   3  -4   10.42    1.18
  -2   3   4   10.58    1.09
   2   3  -4   11.43    1.33
  -2   3   4    9.94    0.95
  -2   3   4    8.77    0.92
   2   3  -4   10.52    1.12
  -2   3   4    9.76    0.90
   2   3  -4   11.72    1.39
   2  -3   4    8.98    1.31
   2  -3   4    9.95    1.12
  -2   3   4   10.48    0.90
  -2   3   4    9.22    0.88
  -2   3   3   20.63    1.64
   2   3  -3   20.05    1.84
  -2  -3  -3   22.49    1.76
   2   3  -3   22.49    1.97
  -2   3   3   17.70    1.65
  -2   3   3   22.75    1.73
  -2   3   3   23.18    1.75
   2   3  -3   18.03    1.82
   2  -3   3   19.80    1.75
  -2   3   3   20.24    1.66
  -2   3   3   21.35    1.74
   2   3  -3   22.82    1.97
  -2   3   3   23.20    1.72
  -2  -3  -3   21.52    1.75
  -2  -3  -3   24.09    1.86
   2  -3   3   19.46    1.76
  -2   3   3   21.51    1.74
  -2  -3  -3   20.71    1.95
   2   3  -3   21.55    2.02
   2  -3   3   18.16    1.73
   2  -3   3   19.87    1.87
  -2   3   3   20.62    1.56
  -2  -3  -2  120.97    8.74
   2  -3   2  112.48    8.77
  -2   3   2  122.22    8.57
  -2   3   2  103.74    8.54
  -2   3   2  112.27    8.55
  -2  -3  -2  132.03    8.59
  -2   3   2  123.65    8.62
  -2   3   2  116.92    8.57
   2  -3   2  116.67    8.59
  -2  -3  -2  136.15    8.71
  -2   3   2  118.29    8.58
  -2   3   2  119.51    8.57
   2   3  -2  124.86    8.75
  -2  -3  -2  131.41    8.59
   2   3  -2  104.77    8.64
  -2   3   2  121.01    8.58
   2  -3   2  121.42    8.60
  -2  -3  -2  118.63    8.73
   2  -3   2  105.38    8.54
  -2   3   1  124.02    8.13
  -2  -3  -1  121.75    8.21
  -2   3   1  114.57    8.06
   2  -3   1  112.37    8.19
  -2   3   1  106.11    8.04
  -2  -3  -1  126.42    8.03
  -2   3   1  110.82    8.02
  -2   3   1  111.06    8.06
  -2   3   1  116.30    8.03
   2   3  -1  120.77    8.21
   2  -3   1  126.88    7.98
   2  -3   1  119.55    8.05
  -2   3   1  110.59    8.01
  -2  -3  -1  127.84    8.18
   2   3  -1  109.54    8.11
  -2  -3  -1  128.09    8.03
  -2   3   1  114.86    8.03
   2  -3   1  117.88    8.04
  -2   3   1   85.27    7.91
  -2  -3  -1  109.45    8.18
  -2   3   1  106.05    7.90
   2  -3   1  109.45    7.95
  -2   3   0   14.53    1.44
   2   3   0   18.34    1.64
  -2   3   0   15.30    1.32
  -2   3   0   15.65    1.33
  -2  -3   0   16.14    1.33
  -2  -3   0   17.66    1.35
   2   3   0   14.86    1.47
  -2   3   0   16.15    1.54
  -2  -3   0   15.56    1.58
   2   3   0   14.08    1.56
  -2  -3   0   16.76    1.34
  -2   3   0   16.30    1.44
  -2   3   0   15.31    1.34
   2   3   0   18.78    1.84
  -2   3   0   14.14    1.24
   2   3   1  118.56    8.77
  -2   3  -1  120.10    8.64
  -2   3  -1  129.38    8.80
  -2  -3   1  115.12    8.79
  -2   3  -1  109.03    8.71
  -2  -3   1  123.17    8.63
  -2   3  -1  111.76    8.72
   2   3   1  123.04    8.64
  -2  -3   1  117.18    8.78
   2   3   1  114.14    8.70
  -2  -3   1  121.75    8.62
  -2  -3   1  123.56    8.65
  -2   3  -1  120.13    8.64
  -2  -3   1  124.08    8.65
   2   3   1  121.15    8.65
   2   3   1  118.99    8.90
   2   3   1  125.52    8.83
  -2   3  -1  110.69    8.61
  -2  -3   2  119.61    8.60
  -2  -3   2  123.46    8.45
  -2   3  -2  121.70    8.62
  -2   3  -2  107.90    8.54
  -2   3  -2  117.14    8.45
   2   3   2  120.82    8.60
   2   3   2  107.10    8.50
  -2  -3   2  125.37    8.47
  -2  -3   2  122.81    8.44
   2   3   2  113.36    8.45
  -2   3  -2  116.39    8.45
  -2   3  -2  104.21    8.53
  -2  -3   2  126.50    8.48
   2   3   2  114.06    8.46
   2   3   2  127.84    8.66
   2   3   2  118.76    8.70
  -2   3  -2  115.59    8.46
  -2   3  -2   99.55    8.46
  -2   3  -3   21.21    1.94
  -2  -3   3   22.48    1.90
  -2   3  -3   20.03    1.70
  -2   3  -3   18.49    1.86
  -2  -3   3   21.33    1.70
   2   3   3   22.76    1.91
   2   3   3   18.91    1.71
  -2  -3   3   22.12    1.69
  -2   3  -3   20.12    1.70
   2   3   3   18.73    1.75
  -2   3  -3   17.74    1.83
   2   3   3   19.45    1.73
  -2  -3   3   21.10    1.74
   2   3   3   21.88    1.99
   2   3   3   21.39    2.01
  -2   3  -3   21.70    1.83
  -2   3  -3   19.91    1.78
   2  -3  -4   10.00    0.97
   2   3   4   10.32    1.34
  -2   3  -4    9.48    1.20
  -2   3  -4    9.46    1.17
   2   3   4    9.32    1.05
   2  -3  -4    9.14    1.07
  -2  -3   4   10.18    1.02
   2   3   4    9.72    1.33
   2   3   4    9.23    1.06
  -2   3  -4    9.56    1.04
  -2   3  -4    9.71    1.20
  -2  -3   4   10.40    1.23
   2   3   4    9.90    1.08
  -2   3  -4    9.95    1.29
  -2  -3   4   10.75    1.04
  -2   3  -4   10.13    1.27
   2   3   4   10.02    1.28
  -2   3  -4    9.59    1.04
   2   3   5   15.55    1.74
   2  -3  -5   13.01    1.38
   2   3   5   15.15    1.71
  -2   3  -5   17.03    1.65
  -2   3  -5   14.22    1.55
   2   3   5   14.76    1.43
   2  -3  -5   15.46    1.44
   2   3   5   14.75    1.36
  -2  -3   5   14.85    1.38
  -2   3  -5   14.91    1.41
  -2  -3   5   15.40    1.56
  -2  -3   5   16.83    1.42
  -2   3  -5   13.23    1.60
   2  -3  -5   14.76    1.44
   2   3   5   13.73    1.56
   2   3   5   14.69    1.48
  -2   3  -5   14.73    1.42
   2   3   6   37.15    3.05
   2  -3  -6   28.01    2.75
   2   3   6   37.41    3.03
  -2   3  -6   35.62    3.00
  -2   3  -6   31.91    2.90
  -2  -3   6   34.93    2.79
  -2   3  -6   33.38    2.94
   2   3   6   35.26    2.82
  -2   3  -6   33.92    2.96
  -2  -3   6   33.42    2.87
   2   3   6   38.61    2.96
  -2   3  -6   34.91    2.80
   2  -3  -6   37.81    2.85
  -2  -3   6   31.22    3.01
   2   3   6   35.49    2.81
  -2   3  -6   31.11    2.89
   2   3   6   34.22    2.70
   2  -3  -6   38.74    2.84
  -2  -3   6   35.01    2.79
  -2   3  -6   35.42    2.79
  -2  -3   7   10.99    0.84
   2  -3  -7    7.20    0.74
   2  -3  -7    7.70    0.77
  -2   3  -7    7.42    1.31
  -2  -3   7   10.91    1.44
  -2  -3   7   11.52    1.12
   2   3   7    5.19    1.28
  -2  -3   7   11.12    1.48
  -2   3  -7    7.27    1.01
   2  -3  -7    8.51    1.10
   2   3   7    5.77    1.03
   2   3   7    4.97    0.82
  -2   3  -7    6.42    1.14
  -2   3  -7    7.62    1.17
  -2  -3   7   10.14    1.20
  -2   3  -7    6.10    1.21
   2   3   7    6.87    1.24
  -2  -3   7   11.35    1.12
  -2  -3   7   11.06    1.00
  -2   3  -7    6.44    1.02
   2   3   7    5.93    1.02
   2  -3  -7    8.31    1.12
   2   3   7    4.93    1.25
  -2   3  -7    7.59    1.21
   2  -3  -7    4.92    1.02
   2   3   8   85.66    5.98
   2  -3  -8   86.04    5.96
  -2  -3   8   88.61    6.03
   2  -3  -8   83.73    5.99
  -2   3  -8   77.46    5.97
   2  -3  -8   79.31    6.00
   2  -3  -8   83.32    6.00
   2  -3  -8   84.93    5.97
  -2   3  -8   84.30    6.40
  -2  -3   8   83.06    6.37
  -2   3  -8   82.56    6.31
   2   3   8   83.61    6.42
  -2  -3   8   84.10    6.33
   2  -3  -8   86.47    6.36
   2   3   8   81.59    6.33
  -2  -3   8   81.75    6.08
   2   3   8   87.01    5.98
   2  -3  -8   87.18    5.96
  -2   3  -8   76.79    6.34
   2   3   8   78.78    6.31
   2  -3  -8   85.32    6.33
  -2  -3   8   79.33    6.53
  -2   3  -8   81.37    6.29
  -2  -3   8   84.54    6.32
   2   3   8   71.56    6.06
  -2  -3   8   82.25    6.58
   2  -3  -8   60.41    6.24
   2   3   8   82.24    6.54
  -2   3  -8   86.66    6.55
   2   3   8   82.58    6.50
  -2   3  -8   76.44    6.46
   2  -3  -9   21.69    1.52
   2   3   9   20.11    1.54
  -2  -3   9   23.48    1.62
   2  -3  -9   19.92    1.58
   2  -3  -9   20.93    1.61
   2  -3  -9   20.62    1.61
  -2   3  -9   18.32    1.54
   2  -3  -9   20.83    1.54
  -2   3  -9   18.32    1.98
  -2  -3   9   17.83    1.96
  -2   3  -9   16.65    1.89
   2   3   9   20.58    2.06
   2   3   9   17.21    1.95
   2  -3  -9   19.18    2.01
  -2  -3   9   21.34    2.00
  -2  -3   9   20.43    1.75
   2  -3  -9   21.91    1.52
   2   3   9   19.47    1.54
   2   3   9   16.91    1.91
  -2   3  -9   17.30    1.91
  -2  -3   9   18.95    2.25
   2  -3  -9   19.70    1.97
  -2   3  -9   16.84    1.94
  -2  -3   9   21.15    1.97
   2  -3  -9   13.51    1.89
   2   3   9   16.29    2.13
   2   3   9   18.84    2.14
   2  -3 -10   18.06    1.32
   2   3  10   18.74    1.35
  -2  -3  10   16.14    1.53
   2   3  10   18.05    1.35
   2  -3 -10   17.99    1.32
  -2  -3  10   16.67    1.40
   2  -3 -10   17.83    1.39
   2  -3 -10   17.94    1.43
  -2   3 -10   14.53    1.33
   2  -3 -10   17.73    1.42
   2  -3 -10   17.01    1.34
  -2  -3  10   13.38    1.76
  -2   3 -10   13.92    1.76
  -2   3 -10   15.83    1.81
   2   3  10   16.12    1.88
   2   3  10   14.58    1.80
   2  -3 -10   16.28    1.86
   2  -3 -10   17.04    1.86
  -2   3 -10   13.74    1.72
  -2  -3  10   15.65    2.08
   2  -3 -10   12.82    1.80
   2   3  10   15.68    2.03
  -2  -3  11   26.09    1.81
   2   3  11   21.80    1.73
   2  -3 -11   23.45    1.71
   2  -3 -11   22.71    1.82
   2  -3 -11   23.54    1.81
  -2   3 -11   19.02    1.72
   2  -3 -11   22.70    1.73
  -2   3 -11   17.23    2.13
   2   3  11   22.17    2.31
   2   3  11   22.08    1.74
   2  -3 -11   23.67    1.72
  -2  -3  11   24.43    1.89
   2  -3 -11   18.95    2.23
  -2   3 -11   16.96    2.12
   2  -3 -11   23.39    1.78
   2  -3 -12    2.84    0.68
   2  -3 -12    2.45    0.73
   2  -3 -12    2.49    0.53
  -2   3 -12    2.15    0.54
  -2   3 -12    0.96    0.87
  -2  -3  12    2.12    0.80
   2   3  12    2.28    0.56
   2  -3 -12    3.58    0.62
   2  -3 -12    3.32    0.51
   2   3  12    2.58    0.54
   2  -3 -12    2.86    0.49
   2  -3 -13    3.35    0.53
   2  -3 -13    2.98    0.53
   2   3  13    3.72    0.58
   2   3  13    3.29    0.60
  -2  -3  13    3.27    0.85
   2  -3 -13    3.33    0.66
   2  -3 -13    3.47    0.60
   2  -3 -13    3.80    0.82
  -2   3 -13    3.30    0.60
   2  -3 -14   20.72    1.64
   2   3  14   22.78    1.66
   2  -3 -14   17.05    1.61
  -2   3 -14   19.85    1.64
   2  -3 -14   22.57    1.81
  -2  -3  14   24.83    1.87
   2  -3 -14   22.18    1.69
   2   3  14   22.09    1.66
   2  -3 -14   16.67    1.61
   2  -3 -15   11.82    1.16
   2  -3 -15   11.48    1.26
  -2   3 -15   10.05    1.05
   2  -3 -15   10.56    1.05
   2   3  15   11.45    1.07
  -2  -3  15   11.22    1.26
   2  -3 -15   11.69    1.12
   2   3  15   10.00    1.07
  -2  -3  16    5.37    0.80
   2   3  16    6.05    0.82
  -2   3 -16    6.34    0.82
   2  -3 -16    7.94    1.07
   2   3  16    6.71    0.79
   2   3  16    5.31    0.81
  -2  -3  16    5.80    0.79
  -2  -3  16    8.32    1.04
   2  -3 -16    7.03    0.86
   2  -3 -16    7.14    0.94
  -2  -3  17    2.24    0.66
   2   3  17    2.98    0.70
  -2   3 -17    3.80    0.68
   2   3  17    3.59    0.66
   2   3  17    3.85    0.70
  -2  -3  17    2.89    0.65
  -2  -3  17    3.81    0.89
   2  -3 -17    3.93    0.71
   2  -3 -17    3.08    0.79
   2  -3 -18    0.92    0.68
  -2   3 -18    0.50    0.56
   2   3  18    0.33    0.54
   2  -3 -18    1.44    0.75
  -2  -3  18    0.45    0.55
   2   3  18    1.25    0.60
  -2  -3  18    0.39    0.75
  -2  -3  18    1.10    0.57
   2   3  18    0.52    0.60
  -2   3 -19    0.44    0.53
   2   3  19    0.88    0.48
   2   3  19    0.74    0.55
  -2  -3  19    0.61    0.51
   2  -3 -19    0.32    0.62
   2   3  19    0.01    0.57
  -2  -3  19    0.55    0.51
   2   3  20    0.06    0.50
  -2  -3  20    0.09    0.49
  -2   3 -20   -0.08    0.46
   2   3  20    0.88    0.43
   2   3  20   -0.17    0.49
  -2  -3  20    0.69    0.47
   2  -3 -20    0.46    0.60
   2  -3 -20    0.38    0.57
   2   3  20    0.01    0.43
  -2  -3  21    1.40    0.43
   2   3  21    0.68    0.45
  -2   3 -21    0.88    0.39
   2   3  21    1.37    0.37
   2  -3 -21    0.79    0.52
   2   3  21    1.58    0.45
  -2  -3  21    1.08    0.43
   2   3  21    0.39    0.36
   2  -3 -22    1.82    0.47
   2   3  22    2.10    0.40
  -2  -3  22    2.83    0.38
  -2  -3  22    3.09    0.39
   2   3  22    2.21    0.40
   2  -3 -22    2.89    0.51
  -2   3 -22    3.35    1.04
   2   4 -22    1.87    0.59
  -2  -4 -21    0.53    0.42
   2   4 -21    1.02    0.43
  -2   4  21    0.48    0.35
   2  -4  21    0.30    0.32
  -2   4  21    0.52    0.36
   2  -4  21    0.43    0.33
  -2   4  21    0.38    0.36
  -2  -4 -21    0.17    0.33
   2  -4  20    0.46    0.43
  -2   4  20    0.72    0.45
  -2  -4 -20    0.22    0.52
   2   4 -20    0.39    0.52
   2   4 -20    0.49    0.41
  -2   4  20   -0.05    0.44
   2  -4  20    0.11    0.42
  -2  -4 -20    0.02    0.42
  -2  -4 -20    1.08    1.08
  -2  -4 -19    1.06    1.29
   2   4 -19    1.27    0.49
   2   4 -19    1.10    0.58
  -2  -4 -19    1.59    0.60
   2   4 -19    1.71    0.48
   2   4 -19    1.51    0.50
  -2   4  19    1.50    0.52
   2  -4  19    1.26    0.50
  -2  -4 -19    1.29    0.52
  -2   4  19    1.64    0.53
   2  -4  19    0.81    0.49
  -2  -4 -18    3.02    1.51
   2   4 -18    3.48    0.64
   2   4 -18    3.99    0.73
  -2  -4 -18    5.34    0.79
   2   4 -18    4.88    0.64
   2   4 -18    4.81    0.65
   2  -4  18    3.36    0.65
  -2   4  18    4.94    0.66
  -2  -4 -18    4.30    0.69
   2  -4  18    3.44    0.66
  -2   4  18    4.82    0.67
  -2  -4 -17    6.14    1.68
   2   4 -17    8.36    0.92
   2   4 -17    9.29    0.98
  -2  -4 -17    8.39    1.01
   2   4 -17    8.54    0.90
   2   4 -17    8.62    0.90
  -2   4  17   11.06    0.93
   2  -4  17    6.65    0.89
  -2  -4 -17    7.39    0.93
   2  -4  17    7.35    0.90
  -2   4  17   10.69    0.93
  -2  -4 -16    2.88    1.52
   2   4 -16    1.49    0.64
   2   4 -16    2.24    0.70
  -2  -4 -16    2.86    0.77
   2   4 -16    2.10    0.62
  -2  -4 -16    1.01    0.99
   2   4 -16    2.04    0.61
  -2   4  16    2.85    0.61
   2  -4  16    1.54    0.61
  -2  -4 -16    1.91    0.67
  -2   4  16    2.34    0.62
   2  -4  16    1.33    0.62
  -2  -4 -15    2.34    1.47
   2   4 -15    2.37    0.66
   2   4 -15    2.39    0.71
  -2  -4 -15    1.73    0.73
  -2  -4 -15    1.66    0.97
   2   4 -15    2.23    0.62
   2   4 -15    1.89    0.60
  -2   4  15    2.13    0.59
   2  -4  15    2.01    0.61
  -2  -4 -15    1.39    0.66
  -2   4  15    2.10    0.60
   2  -4  15    1.81    0.61
  -2  -4 -14    6.37    1.62
   2   4 -14    9.23    0.93
   2   4 -14    7.31    0.91
  -2  -4 -14    9.52    0.99
  -2  -4 -14    8.74    1.24
  -2  -4 -14    9.72    0.92
   2   4 -14    8.20    0.87
   2  -4  14    6.68    0.85
  -2  -4 -14    8.06    0.91
   2  -4  14    6.56    0.86
  -2  -4 -13   17.51    1.97
   2   4 -13   15.85    1.27
  -2  -4 -13   13.18    1.29
  -2  -4 -13   13.51    1.50
   2   4 -13   12.47    1.22
   2   4 -13   14.40    1.21
  -2  -4 -13   14.17    1.24
   2  -4  13   11.46    1.18
   2   4 -13   15.05    1.18
  -2  -4 -13   13.04    1.24
   2   4 -13   15.89    1.18
   2  -4  13   11.25    1.17
  -2  -4 -12    6.02    1.46
   2   4 -12    4.61    0.69
   2   4 -12    5.26    0.75
  -2  -4 -12    5.47    0.77
  -2  -4 -12    3.00    1.01
  -2  -4 -12    5.82    0.73
   2   4 -12    5.48    0.67
   2   4 -12    4.94    0.62
   2  -4  12    3.94    0.64
   2  -4  12    5.59    0.84
   2   4 -12    5.09    0.62
   2  -4  12    3.74    0.66
  -2  -4 -11   11.39    1.52
   2   4 -11    9.29    0.91
  -2  -4 -11    9.33    0.94
   2   4 -11    9.57    0.92
   2   4 -11   10.58    0.97
  -2  -4 -11    9.82    0.98
  -2  -4 -11    8.06    1.17
   2   4 -11   10.08    0.87
   2  -4  11    8.14    0.89
   2   4 -11   10.56    0.87
   2  -4  11    8.61    0.90
   2  -4  11   11.97    1.07
  -2  -4 -10    7.02    1.29
   2  -4  10    7.05    0.73
   2   4 -10    7.57    0.70
   2  -4  10    7.19    0.73
   2   4 -10    6.78    0.68
   2  -4  10    9.92    0.88
  -2  -4 -10    6.52    0.77
   2   4 -10    4.96    1.06
   2   4 -10    5.31    1.18
  -2  -4 -10    8.48    1.47
  -2  -4 -10    7.27    0.78
   2   4 -10    6.26    0.74
   2   4 -10    6.81    0.74
   2   4 -10    7.29    0.81
   2   4 -10    6.24    0.76
  -2  -4 -10    7.37    0.81
  -2  -4 -10    6.54    1.04
   2   4 -10    6.29    1.13
   2  -4  10    9.11    1.47
  -2  -4 -10    6.81    1.25
  -2  -4 -10    7.89    1.37
   2  -4  10    7.73    1.56
   2   4  -9   37.39    2.54
   2  -4   9   31.00    2.55
   2   4  -9   36.74    2.54
   2  -4   9   33.06    2.56
   2   4  -9   33.45    2.60
   2  -4   9   42.87    2.66
  -2  -4  -9   31.39    2.58
  -2   4   9   31.95    2.96
   2  -4   9   26.44    2.96
   2  -4   9   31.91    3.36
  -2  -4  -9   39.29    3.10
   2   4  -9   30.54    3.04
   2   4  -9   32.71    2.94
  -2  -4  -9   42.53    2.98
  -2  -4  -9   33.75    2.58
   2   4  -9   34.60    2.57
   2   4  -9   32.93    2.57
   2   4  -9   34.53    2.59
   2   4  -9   36.60    2.59
  -2  -4  -9   33.58    2.59
  -2  -4  -9   36.37    2.75
   2   4  -9   31.97    2.94
  -2  -4  -9   37.01    3.04
   2   4  -9   33.90    2.95
   2  -4   9   33.26    3.16
  -2  -4  -9   30.92    3.09
   2  -4   9   35.13    3.35
   2   4  -8    9.15    0.73
   2  -4   8    6.22    1.20
  -2  -4  -8    8.68    1.23
   2   4  -8    6.40    1.09
  -2   4   8    6.77    1.14
   2  -4   8    8.44    0.76
   2   4  -8    9.23    0.73
   2  -4   8    8.25    0.76
   2   4  -8    8.11    0.84
   2   4  -8    7.72    0.80
   2  -4   8   10.93    0.87
  -2  -4  -8    7.44    0.79
   2   4  -8    7.02    1.14
   2  -4   8    8.38    1.61
   2   4  -8    9.31    1.32
  -2  -4  -8   10.00    1.46
   2   4  -8    7.16    1.22
  -2  -4  -8    6.32    0.78
   2   4  -8    6.35    0.84
  -2  -4  -8    9.75    1.36
   2   4  -8    8.10    0.78
   2   4  -8    8.19    0.77
  -2  -4  -8    8.17    0.80
   2   4  -8    8.52    0.85
   2   4  -8    7.75    0.81
  -2  -4  -8    8.06    0.83
  -2  -4  -8   10.64    1.07
   2   4  -8    9.31    1.11
   2  -4   8    9.03    1.35
  -2  -4  -8    9.82    1.23
  -2   4   8    7.77    1.12
  -2  -4  -8    7.48    1.30
   2  -4   8    5.73    1.13
   2  -4   8    6.62    1.27
   2  -4   8    8.34    1.49
   2   4  -7   14.44    1.12
   2   4  -7   15.92    1.19
   2   4  -7   15.06    1.22
   2  -4   7   15.67    1.23
  -2  -4  -7   12.65    1.16
   2   4  -7   13.71    1.14
   2   4  -7   15.04    1.64
   2  -4   7   14.43    1.94
   2   4  -7   15.37    1.67
  -2  -4  -7   14.61    1.55
   2   4  -7   15.50    1.48
  -2  -4  -7   15.41    1.78
   2  -4   7    9.73    1.47
  -2   4   7   15.39    1.48
   2   4  -7   13.89    1.23
  -2  -4  -7   15.59    1.64
   2   4  -7   15.75    1.18
   2   4  -7   15.46    1.16
   2   4  -7   14.21    1.19
  -2  -4  -7   13.49    1.19
  -2  -4  -7   16.18    1.39
   2  -4   7   10.20    1.47
   2   4  -7   16.54    1.50
   2  -4   7   14.47    1.66
  -2  -4  -7   14.65    1.53
  -2   4   7   13.90    1.46
   2   4  -7   13.56    1.52
   2  -4   7   12.84    1.74
   2  -4   7   13.05    1.57
  -2  -4  -7   14.25    2.03
   2   4  -7   14.02    1.80
  -2   4   7   12.18    1.32
  -2  -4  -7   14.69    1.65
   2   4  -6   95.78    6.64
  -2  -4  -6  100.60    6.82
   2   4  -6   95.82    6.60
   2   4  -6   97.08    6.62
  -2  -4  -6  112.26    6.92
   2  -4   6   76.91    6.85
  -2   4   6   69.84    6.62
  -2   4   6   99.58    6.85
   2  -4   6  101.63    7.00
   2   4  -6   89.27    6.92
   2   4  -6  101.52    6.85
  -2  -4  -6   87.17    6.81
  -2  -4  -6   91.52    6.60
   2   4  -6   97.28    6.60
  -2  -4  -6   85.44    6.59
  -2  -4  -6  104.46    7.15
   2   4  -6   98.09    7.01
   2  -4   6   79.02    6.87
  -2   4   6   84.74    6.70
   2  -4   6   95.63    7.21
   2   4  -6  102.15    7.07
  -2  -4  -6  115.02    6.95
  -2   4   6   89.86    6.68
   2   4  -6  104.59    6.88
  -2   4   6  102.00    6.87
  -2  -4  -6  102.73    7.33
  -2   4   6   71.47    6.64
  -2  -4  -6   98.21    7.03
   2  -4   6   87.42    6.92
   2   4  -6  105.51    7.20
  -2   4   6   90.66    6.73
   2   4  -6   93.75    6.61
   2   4  -6   94.60    6.63
   2   4  -5    8.14    0.89
   2   4  -5    8.48    0.85
   2  -4   5    9.54    1.10
  -2   4   5    8.67    0.83
   2   4  -5    9.92    1.04
  -2  -4  -5    9.28    1.31
   2  -4   5    8.66    1.21
  -2   4   5   11.44    1.07
  -2   4   5    8.78    0.83
  -2  -4  -5   12.80    1.16
  -2  -4  -5    9.86    1.13
  -2  -4  -5   12.54    1.46
  -2   4   5    9.96    0.99
   2   4  -5    9.40    1.35
  -2   4   5   11.86    1.09
   2   4  -5    8.16    1.24
  -2  -4  -5   12.40    1.19
  -2   4   5    9.84    0.94
   2  -4   5    9.53    1.12
   2   4  -5    8.78    0.91
  -2  -4  -5    9.10    1.37
   2   4  -5    8.14    0.83
   2  -4   5    9.81    1.13
   2   4  -5   11.65    1.46
  -2  -4  -5   12.60    1.70
  -2   4   5   10.37    0.92
  -2   4   4   82.47    6.02
   2  -4   4   84.00    6.06
  -2  -4  -4   87.11    6.45
   2  -4   4   71.48    6.02
   2   4  -4   82.80    6.29
  -2  -4  -4   80.70    6.17
  -2   4   4   80.01    5.89
   2  -4   4   85.68    6.06
   2  -4   4   80.26    6.08
   2   4  -4   88.01    6.25
  -2   4   4   81.34    6.02
  -2   4   4   67.91    5.90
  -2   4   4   85.76    5.99
  -2  -4  -4   97.68    6.05
  -2  -4  -4   99.12    6.17
  -2   4   4   75.60    5.93
  -2  -4  -4   77.99    6.26
   2   4  -4   75.49    6.15
   2   4  -4   83.96    6.27
  -2   4   4   70.61    5.96
  -2   4   4   87.25    6.00
  -2  -4  -4   97.75    6.06
  -2   4   4   77.92    5.96
  -2   4   3  100.81    7.34
   2  -4   3  100.55    7.36
  -2  -4  -3   98.48    7.50
   2   4  -3   99.76    7.61
   2  -4   3   91.89    7.33
  -2   4   3   96.94    7.22
  -2   4   3  102.71    7.34
   2  -4   3   95.67    7.36
   2  -4   3  101.09    7.36
  -2   4   3   91.71    7.31
   2   4  -3   91.33    7.44
  -2  -4  -3  118.71    7.53
   2   4  -3  108.72    7.57
  -2   4   3  103.27    7.30
  -2  -4  -3  120.68    7.36
  -2  -4  -3  120.36    7.36
  -2   4   3   94.10    7.33
  -2   4   3  100.69    7.34
   2  -4   3   93.42    7.62
   2   4  -3   95.86    7.58
  -2   4   3  105.82    7.32
  -2   4   3   85.62    7.33
   2  -4   2   19.74    1.68
  -2   4   2   20.71    1.68
  -2   4   2   19.89    1.56
  -2  -4  -2   19.85    1.91
   2  -4   2   17.13    1.62
  -2   4   2   19.98    1.57
  -2   4   2   19.87    1.69
   2   4  -2   19.19    1.84
   2   4  -2   24.90    2.00
  -2   4   2   20.86    1.68
   2  -4   2   18.63    1.67
   2  -4   2   18.76    1.67
  -2   4   2   21.07    1.63
  -2  -4  -2   24.02    1.68
  -2  -4  -2   21.18    1.92
  -2   4   2   20.40    1.76
  -2   4   2   20.87    1.77
  -2  -4  -2   23.13    1.68
  -2   4   2   22.11    1.64
   2  -4   2   18.81    2.07
  -2   4   2   18.12    1.74
  -2   4   1   30.71    2.51
   2   4  -1   33.08    3.00
  -2  -4  -1   34.02    2.84
  -2   4   1   31.78    2.50
  -2   4   1   30.72    2.66
   2  -4   1   29.54    2.48
   2   4  -1   34.34    2.84
  -2   4   1   33.07    2.53
  -2  -4  -1   34.51    2.53
  -2  -4  -1   41.54    2.56
   2   4  -1   28.92    2.70
  -2   4   1   33.51    2.53
   2   4  -1   31.03    2.77
  -2   4   1   34.58    2.73
  -2  -4  -1   36.28    2.89
  -2   4   1   30.64    2.67
  -2   4   1   33.78    2.54
  -2  -4  -1   38.81    2.85
  -2  -4  -1   41.08    2.57
  -2   4   1   31.46    2.69
  -2   4   1   32.86    2.53
  -2  -4   0   54.01    4.12
  -2   4   0   45.62    3.88
  -2   4   0   47.69    3.82
   2   4   0   52.69    4.25
   2   4   0   58.14    4.13
  -2   4   0   48.54    3.81
  -2  -4   0   53.12    3.80
   2   4   0   48.49    3.98
  -2   4   0   49.67    3.97
  -2   4   0   50.34    3.81
  -2  -4   0   58.30    3.83
   2   4   0   51.57    4.06
  -2   4   0   52.18    4.05
  -2  -4   0   58.00    4.12
  -2   4   0   51.19    4.01
  -2   4   0   43.59    3.96
  -2   4   0   51.59    3.81
  -2  -4   0   56.17    3.83
  -2  -4   0   51.50    4.13
  -2   4   0   49.29    3.82
  -2  -4   0   55.49    3.81
   2   4   1   35.53    2.99
  -2  -4   1   32.02    2.83
  -2   4  -1   29.37    2.56
   2   4   1   36.72    2.84
  -2  -4   1   33.67    2.52
  -2   4  -1   32.06    2.52
  -2  -4   1   33.87    2.50
   2   4   1   33.15    2.68
  -2   4  -1   34.05    2.51
  -2   4  -1   32.57    2.70
   2   4   1   32.89    2.76
  -2  -4   1   32.78    2.50
  -2   4  -1   35.21    2.78
  -2  -4   1   30.63    2.82
  -2   4  -1   34.60    2.80
  -2   4  -1   30.74    2.71
  -2  -4   1   33.23    2.53
  -2   4  -1   33.90    2.51
   2   4   2   17.94    1.69
  -2  -4   2   24.47    1.73
   2   4   2   18.89    2.13
  -2  -4   2   24.80    2.14
  -2   4  -2   18.18    1.76
   2   4   2   20.62    2.03
  -2  -4   2   24.64    1.73
   2   4   2   19.54    1.84
  -2  -4   2   24.94    1.68
  -2   4  -2   19.00    1.68
   2   4   2   19.14    1.69
  -2   4  -2   16.86    1.89
   2   4   2   19.72    1.95
  -2  -4   2   26.54    2.06
  -2  -4   2   26.45    1.70
  -2   4  -2   17.99    1.67
  -2   4  -2   18.87    1.96
  -2   4  -2   16.69    1.88
  -2  -4   3  106.55    7.35
   2   4   3   94.92    7.32
   2   4   3   96.26    7.63
   2   4   3  101.06    7.56
  -2   4  -3   90.62    7.38
  -2  -4   3  108.62    7.63
  -2  -4   3  111.45    7.35
   2   4   3   95.93    7.39
   2   4   3   95.17    7.32
  -2  -4   3  108.64    7.31
  -2   4  -3   98.56    7.31
  -2   4  -3   84.89    7.46
  -2   4  -3   97.87    7.31
  -2  -4   3  103.69    7.56
  -2  -4   3  113.93    7.33
  -2   4  -3   98.84    7.54
  -2   4  -3   90.66    7.49
   2   4   3   99.12    7.52
  -2  -4   4   86.12    5.95
   2   4   4   75.75    5.91
  -2  -4   4   83.53    6.15
  -2   4  -4   80.08    6.14
  -2   4  -4   73.70    6.09
  -2  -4   4   88.68    5.93
  -2   4  -4   79.09    5.91
   2   4   4   80.37    6.10
   2   4   4   77.94    6.19
   2   4   4   88.19    6.19
  -2   4  -4   73.12    6.00
   2   4   4   78.52    5.92
  -2  -4   4   87.74    5.92
  -2  -4   4   83.17    6.22
  -2   4  -4   77.11    5.89
   2   4   4   77.45    5.95
  -2   4  -4   68.01    6.05
   2   4   5   11.00    1.38
   2   4   5   10.66    1.09
  -2  -4   5    9.82    1.39
   2   4   5   10.56    1.07
  -2  -4   5   10.70    1.56
  -2  -4   5    8.97    1.00
   2  -4  -5   11.30    1.09
  -2   4  -5   10.00    1.06
   2   4   5    9.76    1.07
  -2  -4   5    8.99    0.83
  -2  -4   5    7.58    0.97
  -2  -4   5   10.90    1.33
  -2   4  -5    8.14    1.25
  -2   4  -5   10.03    1.37
  -2   4  -5    8.56    1.31
   2   4   5   10.31    1.31
  -2  -4   5    8.47    1.00
  -2   4  -5    9.84    1.07
  -2  -4   5    9.09    0.84
   2   4   5   11.58    1.49
  -2   4  -5    7.99    1.20
   2  -4  -6   94.57    6.89
   2   4   6   91.45    7.05
   2   4   6   94.09    7.14
   2  -4  -6  108.04    7.18
  -2  -4   6  108.04    7.47
  -2  -4   6   75.89    7.07
  -2   4  -6   94.65    7.11
   2  -4  -6   96.77    6.90
   2  -4  -6   98.85    6.88
  -2  -4   6   81.83    6.98
  -2  -4   6   95.61    6.90
   2   4   6   98.78    7.39
  -2  -4   6  101.06    6.90
   2   4   6  101.68    7.38
  -2  -4   6  109.43    7.48
  -2   4  -6   92.40    7.27
  -2  -4   6  102.15    7.34
   2   4   6   94.22    7.15
  -2   4  -6   90.69    7.33
  -2   4  -6   94.58    7.13
   2  -4  -6  104.50    7.18
  -2  -4   6   76.45    7.08
   2   4   6  104.87    7.32
  -2  -4   6  104.34    6.96
  -2  -4   7   16.63    1.25
   2  -4  -7   14.54    1.13
   2  -4  -7   14.32    1.16
  -2   4  -7   13.34    1.11
   2  -4  -7   14.06    1.14
   2  -4  -7   15.65    1.11
  -2   4  -7   13.43    1.59
   2   4   7   13.25    1.44
  -2  -4   7   15.91    1.88
   2   4   7   12.42    1.25
   2  -4  -7   13.95    1.46
   2   4   7   13.92    1.72
  -2   4  -7   12.28    1.37
  -2  -4   7   10.00    1.35
  -2   4  -7   14.20    1.65
  -2   4  -7   13.43    1.41
  -2  -4   7   15.32    1.66
  -2   4  -7   12.65    1.65
   2   4   7   15.72    1.66
   2  -4  -7   14.73    1.52
   2   4   7   11.96    1.43
  -2  -4   7   11.04    1.38
  -2  -4   7   14.32    1.35
   2   4   7   14.24    1.72
  -2   4  -7   13.18    1.63
   2  -4  -7   10.17    1.39
  -2  -4   7   14.94    1.79
  -2  -4   8    8.34    1.00
   2  -4  -8    5.93    0.63
  -2  -4   8    8.67    0.84
   2  -4  -8    7.69    0.74
   2  -4  -8    7.17    0.75
  -2   4  -8    7.97    0.71
   2  -4  -8    7.95    0.78
   2  -4  -8    7.60    1.13
   2   4   8    8.86    1.42
  -2  -4   8    5.61    1.02
   2   4   8    6.44    1.06
  -2   4  -8    9.39    1.08
  -2  -4   8    7.50    1.24
   2   4   8   10.04    1.30
  -2   4  -8    8.59    1.29
  -2  -4   8    6.02    1.04
   2  -4  -8    6.42    1.12
  -2   4  -8    8.21    1.10
   2   4   8    7.91    1.15
   2  -4  -8    5.93    0.63
  -2   4  -8    7.78    1.30
   2  -4  -8    4.78    1.03
   2   4   8    9.64    1.39
   2  -4  -9   38.68    2.50
  -2  -4   9   34.07    2.62
   2   4   9   34.41    2.45
   2  -4  -9   27.23    2.41
  -2  -4   9   37.18    2.52
   2  -4  -9   35.05    2.48
  -2   4  -9   34.28    2.45
   2  -4  -9   36.62    2.51
   2  -4  -9   37.92    2.50
   2  -4  -9   33.18    2.91
  -2   4  -9   35.19    2.85
  -2   4  -9   34.79    3.01
  -2  -4   9   24.61    2.77
  -2   4  -9   33.62    2.85
   2   4   9   31.11    2.90
   2   4   9   37.17    3.02
   2  -4  -9   34.58    2.94
   2   4   9   33.91    2.45
   2  -4  -9   27.06    2.41
   2   4   9   36.71    3.15
   2  -4 -10    6.64    0.77
  -2  -4  10    6.50    1.02
   2  -4 -10    4.25    0.60
   2   4  10    7.00    0.67
  -2  -4  10    7.08    0.79
   2  -4 -10    7.32    0.76
  -2   4 -10    7.85    0.69
   2  -4 -10    6.69    0.81
   2  -4 -10    6.80    0.76
   2  -4 -10    5.35    1.14
  -2   4 -10    7.89    1.15
  -2   4 -10    7.72    1.26
   2   4  10    7.22    1.23
   2  -4 -10    5.36    1.19
   2  -4 -10    4.64    0.60
   2   4  10    6.83    0.67
   2   4  10    5.57    1.33
  -2  -4  11   11.30    0.99
   2  -4 -11   10.57    0.94
   2  -4 -11    9.72    0.87
   2  -4 -11    6.73    0.80
   2   4  11    9.23    0.87
   2  -4 -11   11.06    0.98
   2  -4 -11   11.10    1.03
  -2   4 -11    9.35    0.87
  -2  -4  11   11.19    1.15
   2  -4 -11   10.07    0.93
   2   4  11    9.84    0.88
   2  -4 -11    6.83    0.80
   2  -4 -12    6.14    0.77
  -2  -4  12    5.60    0.76
  -2   4 -12    4.44    0.65
   2  -4 -12    6.18    0.68
   2  -4 -12    6.54    0.86
   2   4  12    4.98    0.66
   2  -4 -12    4.01    0.58
   2  -4 -12    4.28    0.59
   2  -4 -12    7.24    0.83
  -2  -4  12    4.96    0.95
   2  -4 -12    6.64    0.82
   2   4  12    5.18    0.67
   2  -4 -13   13.81    1.25
   2  -4 -13   15.22    1.18
   2   4  13   15.88    1.17
   2  -4 -13    9.29    1.08
   2  -4 -13   16.51    1.30
   2  -4 -13   15.96    1.34
  -2   4 -13   13.09    1.14
  -2  -4  13   12.36    1.40
   2  -4 -13   13.87    1.25
   2  -4 -13    9.78    1.09
   2   4  13   15.17    1.17
   2  -4 -14   10.08    0.96
   2   4  14   10.26    0.97
   2  -4 -14   10.36    1.08
   2  -4 -14   10.38    1.16
  -2   4 -14    7.29    0.94
  -2  -4  14   10.14    1.25
   2  -4 -14   10.46    1.06
   2   4  14    9.61    0.97
  -2   4 -15    2.39    0.60
   2  -4 -15    2.97    0.87
   2  -4 -15    2.03    0.61
   2   4  15    3.04    0.62
  -2  -4  15    1.46    0.54
   2  -4 -15    2.22    0.77
  -2  -4  15    2.36    0.89
   2  -4 -15    2.23    0.70
  -2  -4  15    1.88    0.54
   2   4  15    1.86    0.62
  -2   4 -16    2.55    0.61
   2  -4 -16    3.00    0.89
  -2  -4  16    1.75    0.55
   2   4  16    2.42    0.63
   2  -4 -16    2.17    0.78
  -2  -4  16    1.30    0.88
   2  -4 -16    2.55    0.73
  -2  -4  16    1.90    0.57
   2   4  16    1.79    0.63
   2  -4 -17   10.80    1.13
   2   4  17    8.68    0.91
  -2  -4  17    6.53    0.84
  -2   4 -17    9.24    0.90
  -2  -4  17    8.80    1.11
   2  -4 -17    9.69    0.97
   2   4  17    9.30    0.92
  -2  -4  17    6.56    0.83
   2   4  18    4.64    0.68
  -2  -4  18    3.33    0.61
   2  -4 -18    6.15    0.91
  -2   4 -18    4.08    0.67
   2   4  18    4.53    0.68
  -2  -4  18    3.38    0.61
  -2  -4  18    5.21    0.89
   2  -4 -18    5.58    0.85
   2  -4 -18    5.55    0.82
   2  -4 -19    1.92    0.64
   2   4  19    1.57    0.55
  -2  -4  19    0.86    0.48
  -2   4 -19    1.48    0.50
   2  -4 -19    2.61    0.74
   2   4  19    2.09    0.53
   2   4  19    1.27    0.54
  -2  -4  19    0.96    0.48
   2  -4 -19    1.14    0.68
   2   4  19    1.25    0.38
   2   4  19    1.16    0.56
   2   4  20    0.09    0.44
  -2  -4  20    0.34    0.41
  -2   4 -20    0.69    0.42
   2  -4 -20    0.44    0.58
   2   4  20    0.19    0.46
  -2  -4  20    0.18    0.40
   2   4  20   -0.27    0.45
   2  -4 -20    0.01    0.58
   2   4  20    0.36    0.26
   2   4  20    0.63    0.44
   2   4  20   -0.20    0.58
   2  -4 -21    0.68    0.49
   2   4  21    0.23    0.36
   2  -4 -21    0.62    0.45
  -2  -4  21    0.36    0.32
   2   4  21    0.65    0.36
   2   4  21    0.16    0.49
  -2  -4  21    0.30    0.32
   2   4  22    1.74    0.69
   2  -4 -22    1.44    0.60
   2  -4 -22    1.44    0.52
  -2   4 -22    2.06    1.36
  -2   5  21   -0.15    0.35
  -2  -5 -21   -0.05    0.39
   2   5 -21   -0.07    0.44
  -2  -5 -20    1.38    0.41
   2   5 -20    1.77    0.48
  -2  -5 -20    1.61    0.49
  -2  -5 -20    0.21    0.81
   2  -5  19    0.36    0.38
  -2  -5 -19    0.08    0.57
   2   5 -19   -0.34    0.53
  -2  -5 -19    0.02    1.11
  -2  -5 -19    0.07    0.46
   2  -5  19    0.30    0.39
   2   5 -19    0.23    0.41
  -2   5  18    0.87    0.49
   2   5 -18    1.17    0.60
  -2  -5 -18    1.00    0.65
   2   5 -18    0.95    0.48
  -2  -5 -18    0.68    1.28
  -2  -5 -18    1.22    0.55
  -2   5  18    0.75    0.49
   2   5 -18    1.29    0.48
  -2   5  17    0.51    0.50
   2   5 -17   -0.20    0.61
  -2  -5 -17    0.25    0.69
   2   5 -17    0.29    0.51
  -2  -5 -17   -0.12    1.41
  -2  -5 -17   -0.27    0.58
  -2   5  17    0.55    0.52
   2   5 -17    0.47    0.51
   2   5 -16    1.25    0.55
   2   5 -16    0.44    0.53
   2   5 -16    0.69    0.60
  -2  -5 -16    1.07    0.74
   2   5 -16    0.98    0.57
  -2  -5 -16    0.90    0.62
  -2   5  16    1.17    0.54
  -2  -5 -16    0.53    1.48
  -2   5  16    1.51    0.53
   2   5 -15    0.33    0.53
   2   5 -15    0.26    0.63
  -2  -5 -15    0.78    0.72
  -2  -5 -15    0.54    1.46
   2   5 -15    0.18    0.55
   2  -5  15   -0.06    0.74
  -2  -5 -15    0.40    0.62
  -2   5  15    0.22    0.52
  -2   5  15   -0.05    0.50
   2   5 -14    4.68    0.68
  -2  -5 -14    3.90    0.83
   2   5 -14    4.06    0.76
  -2  -5 -14    1.81    1.53
   2   5 -14    4.43    0.70
   2  -5  14    5.01    0.88
  -2  -5 -14    4.46    0.77
   2  -5  14    3.61    0.67
  -2   5  14    6.33    0.67
   2  -5  14    3.49    0.66
  -2   5  14    5.20    0.64
   2   5 -13    6.01    0.73
   2   5 -13    6.16    0.83
  -2  -5 -13    6.92    0.89
  -2  -5 -13    5.29    1.52
   2   5 -13    5.27    0.76
  -2  -5 -13    6.32    1.11
   2  -5  13    7.43    0.95
  -2  -5 -13    5.89    0.82
  -2   5  13    7.23    0.72
   2  -5  13    4.76    0.74
  -2   5  13    6.64    0.71
   2  -5  13    5.40    0.74
   2   5 -12    6.55    0.73
   2   5 -12    5.84    0.73
   2   5 -12    6.08    0.80
  -2  -5 -12    6.93    0.85
  -2  -5 -12    5.18    1.46
  -2  -5 -12    4.95    1.03
  -2  -5 -12    5.60    0.78
   2  -5  12    7.10    0.92
   2  -5  12    4.54    0.69
   2  -5  12    5.19    0.71
   2   5 -11   32.22    2.28
   2   5 -11   28.95    2.28
   2   5 -11   31.20    2.30
   2   5 -11   30.79    2.32
  -2  -5 -11   31.24    2.32
  -2  -5 -11   23.96    2.46
  -2  -5 -11   25.19    2.73
   2  -5  11   36.43    2.40
  -2  -5 -11   30.03    2.30
   2  -5  11   28.28    2.27
   2  -5  11   27.53    2.27
   2  -5  10   13.62    1.28
   2  -5  10   17.25    1.41
  -2  -5 -10   15.49    1.33
  -2  -5 -10   16.81    1.91
   2   5 -10   17.10    1.30
   2   5 -10   16.20    1.30
   2   5 -10   16.26    1.34
   2   5 -10   17.47    1.36
  -2  -5 -10   17.17    1.35
  -2  -5 -10   12.76    1.53
  -2  -5 -10   13.85    1.90
   2  -5  10   14.69    1.29
   2  -5   9    5.57    0.71
   2   5  -9    6.99    0.80
   2  -5   9    7.48    0.83
  -2  -5  -9    6.87    0.79
  -2  -5  -9    5.84    1.00
   2   5  -9    8.18    0.73
   2   5  -9    6.96    0.74
   2   5  -9    8.25    0.82
   2   5  -9    8.00    0.77
  -2  -5  -9    7.71    0.81
   2   5  -9    6.99    1.19
   2   5  -9    6.73    1.30
  -2  -5  -9    6.96    1.45
   2  -5   9    7.06    1.40
  -2  -5  -9    7.00    1.30
  -2  -5  -9    7.25    1.21
   2  -5   9    6.16    0.72
   2   5  -8    0.42    0.46
   2   5  -8    0.64    0.54
   2  -5   8    1.86    0.52
  -2  -5  -8    0.52    0.49
  -2  -5  -8    0.60    0.75
   2   5  -8    0.77    0.79
   2  -5   8    0.99    1.24
   2   5  -8    1.39    0.95
  -2  -5  -8    0.79    1.19
   2   5  -8    0.41    0.55
   2   5  -8    0.73    0.46
   2   5  -8    0.25    0.42
   2   5  -8    1.00    0.48
  -2  -5  -8    0.91    0.55
  -2  -5  -8    0.68    0.91
  -2  -5  -8    0.07    0.77
   2  -5   8    0.29    0.92
  -2  -5  -8    0.64    0.77
   2  -5   8    1.55    0.76
   2  -5   7   18.39    2.03
   2   5  -7   23.22    1.78
   2   5  -7   24.20    1.75
  -2  -5  -7   21.80    1.74
   2   5  -7   22.28    1.71
   2  -5   7   23.02    1.77
   2  -5   7   21.24    2.52
  -2  -5  -7   27.21    2.14
   2   5  -7   22.30    2.28
   2   5  -7   23.02    1.80
   2  -5   7   21.77    1.72
  -2  -5  -7   20.49    2.14
   2   5  -7   24.49    1.72
   2   5  -7   24.21    1.74
   2   5  -7   22.83    1.75
  -2  -5  -7   23.23    1.76
  -2  -5  -7   18.14    1.87
   2  -5   7   21.79    2.25
   2  -5   7   18.87    2.02
   2   5  -7   20.85    2.14
  -2  -5  -7   26.84    2.12
  -2  -5  -7   21.38    2.20
   2  -5   7   14.65    2.02
  -2  -5  -6    4.59    0.83
   2  -5   6    3.39    0.77
   2   5  -6    3.37    0.62
   2   5  -6    3.17    0.54
   2  -5   6    3.05    0.56
   2   5  -6    3.33    0.47
  -2  -5  -6    3.36    0.52
  -2  -5  -6    3.73    0.80
   2   5  -6    2.74    0.91
  -2  -5  -6    3.57    0.68
   2   5  -6    3.30    1.14
  -2  -5  -6    3.87    1.15
   2   5  -6    4.38    1.04
   2   5  -6    3.49    0.62
  -2  -5  -6    2.37    1.19
   2  -5   6    2.78    0.45
   2   5  -6    3.12    0.52
   2   5  -6    3.13    0.47
  -2  -5  -6    3.12    0.57
   2   5  -6    3.60    0.45
   2  -5   6    3.55    0.47
   2  -5   6    3.24    0.95
   2  -5   6    1.40    0.76
  -2  -5  -6    4.51    0.80
   2  -5   6    2.72    0.73
  -2   5   6    3.66    0.76
  -2  -5  -6    2.99    0.93
   2   5  -5   64.29    4.83
   2   5  -5   64.37    4.80
  -2  -5  -5   64.53    4.81
   2  -5   5   75.89    4.81
  -2  -5  -5   61.16    5.08
   2   5  -5   73.76    5.32
  -2  -5  -5   76.24    5.44
   2   5  -5   80.79    5.47
  -2  -5  -5   85.22    5.08
  -2   5   5   65.05    4.98
  -2   5   5   72.43    4.99
   2   5  -5   63.06    4.81
   2   5  -5   69.28    4.80
   2  -5   5   71.38    5.20
  -2   5   5   69.28    5.02
  -2  -5  -5   83.05    5.06
   2  -5   5   57.17    5.01
  -2  -5  -5   65.28    4.82
   2   5  -5   63.98    4.80
  -2  -5  -5   72.70    4.94
   2  -5   5   62.26    4.79
   2  -5   5   46.28    5.00
  -2  -5  -5   74.77    5.26
   2   5  -5   74.20    5.45
   2  -5   5   56.26    5.02
  -2   5   5   63.72    5.01
   2   5  -5   66.39    4.80
   2   5  -5   71.23    4.86
  -2  -5  -5   54.80    5.04
  -2  -5  -4    2.65    1.14
   2  -5   4    1.47    0.60
  -2  -5  -4    3.82    0.99
   2  -5   4    2.38    0.81
  -2  -5  -4    3.54    0.59
  -2   5   4    3.03    0.54
   2  -5   4    1.69    0.58
  -2   5   4    3.21    0.65
  -2  -5  -4    2.89    0.53
   2   5  -4    2.14    0.41
   2   5  -4    2.34    0.86
  -2   5   4    3.12    0.50
  -2  -5  -4    2.57    0.81
   2   5  -4    2.60    1.14
  -2   5   4    3.31    0.67
  -2   5   4    2.52    0.56
  -2   5   4    2.69    0.70
   2   5  -4    2.25    0.97
  -2  -5  -4    2.72    1.09
   2   5  -4    2.28    0.44
  -2  -5  -4    2.32    0.48
   2   5  -4    2.85    1.09
  -2   5   4    2.79    0.49
  -2   5   4    3.37    0.63
  -2   5   4    3.07    0.54
  -2  -5  -4    3.58    0.62
   2  -5   4    1.95    0.62
  -2  -5  -3   31.97    3.18
  -2  -5  -3   38.70    2.94
   2  -5   3   26.98    3.02
  -2   5   3   39.56    3.00
   2   5  -3   46.06    3.55
  -2  -5  -3   46.43    3.38
  -2   5   3   40.90    3.00
  -2   5   3   41.27    3.14
  -2  -5  -3   50.49    3.42
  -2  -5  -3   45.06    3.53
  -2   5   3   35.68    3.17
  -2   5   3   41.26    3.18
  -2  -5  -3   53.82    3.07
  -2   5   3   43.38    3.00
  -2   5   3   40.27    3.03
   2   5  -3   46.99    3.42
   2  -5   3   42.71    3.18
   2   5  -3   38.73    3.29
   2  -5   3   32.15    3.01
  -2   5   3   38.01    3.10
  -2  -5  -3   54.25    3.06
  -2   5   3   42.60    3.00
  -2  -5  -3   39.59    2.93
   2  -5   3   29.94    3.01
  -2   5   3   40.09    3.03
  -2   5   2    7.58    0.86
  -2   5   2    7.21    0.72
   2  -5   2    6.61    0.82
   2   5  -2   10.76    1.27
   2  -5   2    4.09    0.69
  -2  -5  -2    7.50    0.70
  -2   5   2    8.10    0.69
  -2  -5  -2    6.70    1.17
  -2   5   2    8.06    0.78
  -2   5   2    7.58    0.77
   2   5  -2    8.35    1.58
  -2   5   2    9.39    1.06
   2   5  -2    7.67    1.08
  -2  -5  -2    9.49    1.22
  -2   5   2    7.47    1.06
  -2  -5  -2    7.67    0.70
  -2   5   2    7.99    0.70
  -2   5   2    8.39    1.04
  -2   5   2    7.84    0.72
  -2  -5  -2    6.68    0.72
  -2  -5  -2    6.04    0.69
  -2  -5  -2    3.21    1.23
  -2  -5  -1   73.51    7.73
   2   5  -1  117.04    8.02
  -2   5   1  109.12    7.61
  -2  -5  -1  102.68    7.60
  -2   5   1  113.29    7.61
   2   5  -1   97.33    7.89
  -2   5   1  103.35    7.85
  -2  -5  -1  133.23    8.12
   2   5  -1  110.24    8.01
  -2   5   1  111.14    7.91
  -2   5   1  116.19    7.93
   2   5  -1  114.72    8.14
  -2   5   1  110.09    7.61
  -2  -5  -1  101.08    7.60
  -2   5   1  111.07    7.61
  -2  -5  -1  122.31    8.05
   2   5  -1  120.26    8.29
  -2   5   1  104.21    7.73
  -2   5   1  104.72    7.71
  -2  -5  -1  100.19    7.60
  -2  -5   0    2.41    1.01
  -2  -5   0    3.13    0.48
   2   5   0    5.13    1.03
  -2  -5   0    2.92    1.02
  -2   5   0    3.83    0.39
  -2  -5   0    2.91    0.32
  -2  -5   0    2.92    0.34
  -2   5   0    4.07    0.39
  -2  -5   0    3.13    0.49
  -2   5   0    3.85    0.67
  -2   5   0    4.96    0.85
   2   5   0    3.63    1.33
  -2   5   0    4.58    0.40
  -2   5   0    4.22    0.41
  -2   5   0    3.07    0.82
   2   5   0    3.30    0.86
  -2  -5   0    4.02    1.04
  -2   5   0    3.90    0.94
  -2  -5   0    2.80    0.33
  -2   5   0    3.10    0.87
   2   5   0    4.19    1.01
  -2   5   0    2.95    0.90
  -2  -5   0    3.41    1.07
  -2  -5   0    3.03    0.34
  -2  -5   1   73.32    7.55
  -2  -5   1   96.49    7.45
   2   5   1  124.44    7.91
  -2   5  -1  101.03    7.47
   2   5   1  103.93    7.74
  -2   5  -1  111.84    7.46
  -2  -5   1  105.52    7.46
  -2   5  -1  102.53    7.78
   2   5   1  117.05    7.89
  -2  -5   1  128.31    7.98
  -2   5  -1  110.93    7.88
  -2   5  -1   99.68    7.78
  -2   5  -1  113.59    7.85
  -2  -5   1  106.32    7.46
  -2   5  -1  110.96    7.47
  -2   5  -1  101.79    7.47
  -2   5  -1  106.54    7.63
  -2  -5   1  120.47    7.95
   2   5   1  123.06    8.11
  -2  -5   1   99.79    7.45
  -2  -5   2    6.23    1.05
  -2  -5   2    7.30    0.71
  -2  -5   2    7.07    1.05
  -2  -5   2    7.95    0.72
  -2  -5   2    8.88    0.76
   2   5   2    7.42    1.03
  -2   5  -2    6.85    1.11
  -2   5  -2    6.68    1.22
  -2   5  -2    7.05    1.18
   2   5   2    7.73    1.23
  -2  -5   2    7.22    0.70
  -2   5  -2    7.16    0.72
  -2   5  -2    6.42    1.25
  -2   5  -2    7.32    0.95
   2   5   2    6.63    1.39
  -2  -5   2    8.93    0.76
   2   5   2    7.41    1.24
  -2  -5   2    8.07    1.32
  -2   5  -2    6.03    0.74
  -2  -5   2    7.71    0.69
  -2   5  -2    7.83    0.71
  -2  -5   3   49.66    3.24
   2   5   3   41.39    3.37
   2   5   3   42.41    3.19
   2   5   3   45.05    3.57
  -2   5  -3   44.61    3.18
  -2  -5   3   37.62    3.17
  -2   5  -3   40.87    3.50
   2  -5  -3   41.79    3.11
  -2  -5   3   41.87    3.11
  -2   5  -3   44.51    3.60
  -2  -5   3   47.14    3.64
  -2   5  -3   48.17    3.67
  -2   5  -3   42.61    3.55
  -2   5  -3   42.81    3.19
  -2  -5   3   37.69    3.18
   2   5   3   46.92    3.57
  -2  -5   3   38.69    3.25
  -2  -5   3   41.73    3.11
   2   5   3   48.26    3.76
  -2  -5   3   48.65    3.69
  -2   5  -3   39.98    3.38
   2   5   3   42.66    3.20
  -2  -5   3   48.08    3.24
  -2  -5   4    2.29    0.62
   2   5   4    3.03    0.60
  -2   5  -4    1.79    0.53
  -2  -5   4    2.19    0.50
  -2  -5   4    2.32    1.14
   2   5   4    3.36    0.99
  -2   5  -4    2.17    0.53
  -2  -5   4    2.07    0.52
   2   5   4    3.01    0.60
  -2  -5   4    2.32    0.61
   2  -5  -4    3.00    0.49
  -2  -5   4    2.47    0.47
  -2   5  -4    2.30    0.90
   2   5   4    2.66    0.71
  -2   5  -4    2.64    0.94
  -2  -5   4    3.23    1.04
   2   5   4    3.54    1.00
  -2   5  -4    2.76    0.97
  -2  -5   4    2.25    0.85
   2  -5  -4    3.76    0.49
   2  -5  -4    3.66    0.53
  -2  -5   4    2.11    0.46
  -2   5  -4    2.52    0.82
   2   5   4    2.77    1.11
   2   5   5   73.82    5.52
  -2  -5   5   78.05    5.66
   2   5   5   75.14    5.59
  -2  -5   5   78.07    5.61
  -2   5  -5   66.22    5.35
   2  -5  -5   68.67    4.99
  -2  -5   5   72.76    5.22
  -2   5  -5   69.19    5.16
  -2  -5   5   59.73    5.15
   2   5   5   67.73    5.22
  -2   5  -5   63.26    5.42
   2  -5  -5   71.61    4.99
   2  -5  -5   65.93    5.00
  -2  -5   5   69.11    5.02
  -2  -5   5   63.04    5.13
  -2   5  -5   70.25    5.51
  -2  -5   5   72.38    5.53
  -2   5  -5   71.43    5.17
  -2   5  -5   67.53    5.48
   2   5   5   72.57    5.46
  -2  -5   5   56.03    5.14
  -2  -5   5   70.81    5.01
   2  -5  -5   71.99    5.02
   2  -5  -5   74.48    5.02
   2   5   5   63.90    5.17
  -2  -5   5   74.91    5.23
   2  -5  -6    4.60    0.58
  -2   5  -6    3.60    0.94
   2   5   6    4.74    1.18
  -2  -5   6    3.34    0.53
   2  -5  -6    3.65    0.51
   2  -5  -6    3.47    0.49
   2  -5  -6    4.48    0.48
   2  -5  -6    4.16    0.57
  -2  -5   6    3.63    0.55
   2  -5  -6    4.20    0.59
  -2   5  -6    3.60    1.08
   2   5   6    4.28    1.04
  -2  -5   6    3.25    1.12
   2   5   6    4.34    1.12
  -2  -5   6    3.78    1.22
  -2   5  -6    3.73    0.70
  -2  -5   6    3.03    0.66
  -2  -5   6    2.92    0.67
  -2  -5   6    3.05    0.77
  -2  -5   7   25.88    1.88
   2  -5  -7   23.38    1.77
  -2   5  -7   22.43    1.77
   2  -5  -7   19.32    1.76
   2  -5  -7   24.55    1.80
   2  -5  -7   26.83    1.76
  -2  -5   7   24.33    1.80
  -2  -5   7   18.87    1.99
   2   5   7   23.51    2.28
   2   5   7   22.09    2.35
  -2   5  -7   19.63    2.23
  -2  -5   7   25.22    2.56
  -2  -5   7   19.11    1.99
   2  -5  -7   24.94    1.81
   2  -5  -8    0.82    0.53
   2   5   8    1.83    1.06
  -2  -5   8    0.54    0.57
   2  -5  -8    0.10    0.47
   2  -5  -8    0.66    0.46
  -2   5  -8    0.66    0.45
   2  -5  -8    1.08    0.54
   2  -5  -8    0.74    0.43
  -2   5  -8    1.77    0.94
   2   5   8    0.28    0.85
   2  -5  -8    0.64    0.74
  -2  -5   8    0.38    1.15
  -2  -5   8    0.24    0.59
   2  -5  -9    5.15    0.60
   2  -5  -9    7.57    0.78
   2  -5  -9    6.64    0.80
  -2  -5   9    8.93    1.06
   2  -5  -9    5.37    0.60
  -2  -5   9    8.83    0.85
   2  -5  -9    7.51    0.74
  -2   5  -9    6.79    0.71
   2  -5  -9    7.27    0.81
   2  -5  -9    8.26    0.71
   2   5   9    6.62    1.24
   2  -5  -9    7.58    1.17
   2   5   9    7.34    1.37
  -2  -5  10   18.32    1.37
  -2   5 -10   14.65    1.25
   2  -5 -10   12.83    1.29
   2  -5 -10   18.26    1.36
   2  -5 -10   17.33    1.27
   2  -5 -10   19.11    1.36
  -2  -5  10   17.37    1.53
   2  -5 -10   18.52    1.32
   2  -5 -10   12.68    1.19
   2  -5 -10   13.08    1.19
  -2  -5  11   36.78    2.20
   2  -5 -11   32.75    2.15
   2  -5 -11   34.30    2.19
   2  -5 -11   36.93    2.18
  -2  -5  11   34.91    2.33
  -2   5 -11   28.90    2.08
   2  -5 -11   23.97    2.10
   2  -5 -11   20.80    2.01
   2  -5 -11   21.64    2.01
  -2  -5  12    6.76    0.85
   2  -5 -12    6.38    0.83
   2  -5 -12    7.44    0.94
  -2   5 -12    5.23    0.73
   2  -5 -12    6.90    0.87
  -2  -5  12    7.24    1.05
   2  -5 -12    5.29    0.82
   2   5  12    6.94    0.73
   2   5  12    6.96    0.74
   2  -5 -13    7.40    0.89
   2  -5 -13    7.80    0.99
   2  -5 -13    6.73    0.79
  -2   5 -13    6.09    0.75
   2  -5 -13    7.57    0.94
  -2  -5  13    5.87    1.05
   2  -5 -13    6.35    0.86
  -2  -5  13    5.08    0.70
   2   5  13    7.08    0.75
  -2  -5  13    5.38    0.70
   2   5  13    7.19    0.76
   2   5  14    4.57    0.69
   2  -5 -14    4.34    0.74
  -2   5 -14    4.74    0.69
   2  -5 -14    5.58    0.93
   2  -5 -14    5.89    0.85
  -2  -5  14    5.90    1.04
   2  -5 -14    5.39    0.83
   2   5  14    3.92    0.67
   2   5  15    0.20    0.54
  -2   5 -15    0.13    0.54
   2  -5 -15    0.10    0.82
   2   5  15    0.69    0.60
   2  -5 -15    0.12    0.73
  -2  -5  15    0.07    0.83
   2  -5 -15    0.10    0.68
   2   5  15    0.04    0.53
  -2   5 -16    1.56    0.57
   2  -5 -16    1.04    0.82
   2   5  16    0.94    0.59
   2  -5 -16    1.66    0.74
  -2  -5  16    0.79    0.83
   2  -5 -16    1.50    0.79
   2   5  16    1.23    0.57
   2   5  16    0.91    0.53
   2  -5 -17    0.46    0.78
  -2   5 -17    0.28    0.50
   2  -5 -17    0.96    0.75
  -2  -5  17    0.15    0.77
   2   5  17   -0.32    0.56
   2   5  17    0.47    0.52
   2   5  17    0.04    0.53
   2  -5 -18    0.96    0.75
  -2   5 -18    1.47    0.50
   2   5  18    0.67    0.54
   2   5  18    0.97    0.51
   2   5  18    0.88    0.51
   2  -5 -18    1.80    0.73
  -2  -5  18    1.52    0.76
  -2  -5  19    0.16    0.37
  -2   5 -19    0.20    0.43
   2  -5 -19    0.28    0.62
   2  -5 -19    0.70    0.61
  -2  -5  19    0.52    0.65
   2   5  19    0.09    0.37
  -2  -5  19   -0.36    0.37
   2   5  19    0.34    0.38
   2   5  19   -0.85    0.55
   2   5  19   -0.61    0.61
   2  -5 -20    1.85    0.55
   2   5  20    0.86    0.29
   2   5  20    1.66    0.47
   2   5  20    1.89    0.54
   2  -5 -20    1.91    0.52
   2   5  20    0.42    0.30
   2  -5 -21    0.15    0.44
   2   5  21    0.14    0.48
   2   5  21    0.04    0.33
   2  -5 -21   -0.40    0.40
   2   6 -20    0.22    0.39
  -2  -6 -20    0.61    0.42
  -2  -6 -20    0.49    0.32
  -2   6  20    0.43    0.39
  -2  -6 -19    4.06    0.55
   2   6 -19    4.25    0.60
  -2  -6 -19    3.82    0.64
  -2  -6 -18    2.19    0.54
   2   6 -18    2.45    0.47
  -2  -6 -18    2.44    0.63
   2   6 -18    3.09    0.59
   2   6 -17    4.14    0.60
   2   6 -17    4.65    0.72
  -2  -6 -17    5.08    0.77
  -2  -6 -17    4.38    0.70
   2   6 -17    4.67    0.60
   2   6 -16    1.52    0.55
  -2  -6 -16    1.72    0.72
   2   6 -16    1.53    0.63
  -2  -6 -16    0.98    1.41
   2   6 -16    1.64    0.53
  -2  -6 -16    1.24    0.61
   2   6 -15    3.33    0.72
  -2  -6 -15    3.80    0.80
  -2  -6 -15    1.30    1.47
  -2  -6 -15    4.44    0.74
   2  -6  15    4.43    0.88
   2   6 -15    3.79    0.62
   2   6 -14   12.81    1.14
  -2  -6 -14   12.39    1.26
   2  -6  14   14.92    1.31
  -2  -6 -14   12.05    1.20
   2   6 -14   13.31    1.21
   2   6 -13    6.49    0.73
  -2  -6 -13    6.45    0.89
  -2  -6 -13    5.91    0.85
   2  -6  13    5.82    0.89
  -2  -6 -13    3.15    1.54
   2   6 -13    6.89    0.83
   2   6 -12   29.85    2.15
  -2  -6 -12   28.64    2.22
  -2  -6 -12   27.35    2.19
   2  -6  12   24.45    2.22
   2   6 -12   32.64    2.22
   2   6 -11   21.13    1.63
   2   6 -11   21.17    1.68
   2   6 -11   21.18    1.65
  -2  -6 -11   21.07    1.72
  -2  -6 -11   21.09    1.67
   2  -6  11   17.37    1.69
   2   6 -10    2.71    0.57
   2   6 -10    2.24    0.65
   2   6 -10    2.85    0.60
   2  -6  10    2.49    0.66
  -2  -6 -10    2.09    0.61
  -2  -6 -10    1.56    0.88
  -2  -6 -10    2.70    0.69
   2   6 -10    3.52    0.67
  -2  -6 -10    1.91    1.37
   2   6  -9    9.89    0.87
   2   6  -9   10.07    0.92
   2   6  -9    9.40    0.90
  -2  -6  -9    7.99    0.90
  -2  -6  -9    5.34    1.11
   2  -6   9    7.03    0.91
  -2  -6  -9    9.61    0.95
   2   6  -9    9.23    0.94
   2   6  -9    9.44    0.89
  -2  -6  -9    4.81    1.56
   2   6  -8    1.21    0.48
   2   6  -8    0.88    0.53
  -2  -6  -8    1.06    0.57
   2  -6   8    0.23    0.52
  -2  -6  -8    1.60    0.79
  -2  -6  -8    1.14    0.50
   2   6  -8    0.76    0.49
   2   6  -8    1.20    0.58
  -2  -6  -8    0.25    1.26
   2   6  -8    0.87    0.56
   2   6  -7   11.68    1.10
   2   6  -7   11.58    1.05
   2   6  -7   12.52    0.99
   2  -6   7   10.61    1.05
  -2  -6  -7   11.61    1.05
   2   6  -7   15.27    1.76
   2  -6   7    9.23    0.98
   2   6  -7   12.17    1.11
  -2  -6  -7    9.87    1.62
   2   6  -7   13.17    1.04
   2   6  -7   13.74    1.07
  -2  -6  -7   12.47    1.08
  -2  -6  -7    9.57    1.25
  -2  -6  -7   14.24    1.59
   2  -6   7   14.25    1.65
  -2  -6  -6    6.37    1.42
   2   6  -6   10.11    0.92
   2  -6   6    6.79    0.76
   2   6  -6    9.84    0.83
   2  -6   6    8.15    1.28
  -2  -6  -6   10.18    0.88
   2   6  -6    8.85    0.76
   2  -6   6    6.93    0.75
   2   6  -6   10.51    1.47
  -2  -6  -6    9.55    0.84
   2  -6   6    7.11    0.83
  -2  -6  -6    6.04    1.04
   2  -6   6    8.10    0.78
   2   6  -6    8.96    0.78
   2   6  -6    9.74    0.85
   2   6  -6    9.25    0.91
  -2  -6  -6   10.82    1.35
  -2  -6  -5   10.83    1.64
   2   6  -5   15.97    1.27
   2   6  -5   15.84    1.15
   2  -6   5   12.05    1.12
   2   6  -5   15.33    1.19
   2  -6   5   15.62    1.61
   2   6  -5   15.59    1.69
  -2  -6  -5   15.90    1.22
   2   6  -5   15.95    1.16
  -2  -6  -5   11.98    1.38
   2  -6   5   11.91    1.12
  -2  -6  -5   12.46    1.49
   2   6  -5   17.30    1.85
   2  -6   5   12.22    1.17
   2   6  -5   15.74    1.16
   2  -6   5   13.09    1.15
  -2  -6  -5   15.47    1.20
   2   6  -5   15.49    1.20
  -2  -6  -5   18.24    1.71
   2  -6   4   26.77    3.07
  -2  -6  -4   52.31    3.51
  -2  -6  -4   46.52    2.98
   2   6  -4   45.74    2.95
  -2  -6  -4   30.26    3.07
   2  -6   4   32.87    2.92
   2  -6   4   34.62    3.22
   2   6  -4   42.23    3.45
  -2  -6  -4   42.31    3.40
  -2  -6  -4   43.34    2.97
   2  -6   4   48.84    2.95
   2   6  -4   44.01    2.95
  -2  -6  -4   34.25    3.24
   2   6  -4   43.44    2.95
   2  -6   4   35.02    2.92
   2   6  -3    7.89    1.65
   2  -6   3    4.70    0.72
  -2  -6  -3    7.95    1.20
   2  -6   3    5.22    0.87
   2   6  -3    7.23    0.67
  -2  -6  -3    7.79    0.75
   2  -6   3    5.44    0.63
   2   6  -3    7.34    0.67
   2   6  -3    7.38    1.16
  -2   6   3    7.60    0.98
  -2  -6  -3    7.38    1.21
  -2   6   3    7.98    1.06
  -2  -6  -3    7.72    0.71
   2  -6   3    7.21    0.67
  -2  -6  -3    4.79    0.98
   2   6  -3    7.39    0.68
  -2  -6  -3    4.41    1.24
   2   6  -2    6.47    1.34
   2   6  -2    5.02    1.49
   2   6  -2    4.52    0.49
  -2  -6  -2    5.68    1.07
   2   6  -2    5.65    1.06
   2  -6   2    1.90    0.49
   2   6  -2    5.08    0.53
   2  -6   2    3.42    0.48
  -2   6   2    4.82    0.74
   2   6  -2    4.48    1.02
  -2   6   2    5.34    0.91
  -2  -6  -2    5.87    1.15
  -2   6   2    3.96    0.95
  -2   6   2    4.53    0.95
   2   6  -2    5.25    1.19
  -2  -6  -2    5.13    0.59
  -2  -6  -2    4.67    0.87
   2  -6   2    4.49    0.53
   2   6  -2    4.44    0.52
  -2  -6  -2    4.64    1.21
  -2  -6  -1   12.75    1.63
   2   6  -1   14.92    1.21
   2  -6   1   16.73    1.25
  -2  -6  -1   17.64    1.27
   2   6  -1   18.63    1.85
  -2  -6  -1   22.14    1.95
  -2   6   1   16.95    1.72
  -2   6   1   14.24    1.67
  -2   6   1   16.84    1.66
   2  -6   1   12.84    1.21
  -2  -6  -1   16.51    1.48
  -2   6   1   15.00    1.60
   2   6  -1   15.46    1.66
   2   6  -1   16.17    1.72
   2   6  -1   15.79    1.24
  -2  -6  -1   19.51    1.81
   2   6  -1   17.01    2.17
   2   6   0   23.76    1.74
   2   6   0   25.70    2.23
   2   6   0   22.81    2.12
  -2   6   0   21.56    2.12
  -2  -6   0   21.83    1.74
   2  -6   0   20.81    1.71
  -2  -6   0   21.11    1.92
  -2  -6   0   16.98    1.99
   2   6   0   23.89    2.29
  -2   6   0   22.24    2.15
  -2  -6   0   30.62    2.45
  -2   6   0   23.28    2.23
  -2   6   0   20.66    2.15
   2  -6   0   24.65    1.74
  -2  -6   0   23.42    1.75
   2   6   0   24.05    2.57
  -2  -6   0   28.19    2.33
   2   6   1   20.75    1.81
   2   6   1   18.27    1.65
  -2   6  -1   13.91    1.65
  -2  -6   1   11.59    1.53
  -2  -6   1   14.17    1.25
  -2  -6   1   13.63    1.48
   2   6   1   18.23    1.81
  -2  -6   1   19.93    1.95
  -2   6  -1   18.27    1.79
  -2   6  -1   17.79    1.81
  -2   6  -1   13.54    1.67
  -2  -6   1   15.21    1.25
   2  -6  -1   15.27    1.24
   2   6   1   17.66    2.03
  -2   6  -1   16.60    1.70
  -2  -6   1   18.20    1.89
   2   6   2    5.04    1.05
  -2  -6   2    4.40    0.94
  -2  -6   2    5.13    0.59
  -2   6  -2    4.08    1.02
   2   6   2    4.82    0.94
  -2   6  -2    4.94    1.12
  -2   6  -2    4.76    1.10
   2   6   2    6.12    1.16
  -2   6  -2    5.01    1.19
   2  -6  -2    4.81    0.59
  -2  -6   2    5.55    0.96
  -2  -6   2    5.54    0.59
   2  -6  -2    3.19    0.54
   2   6   2    6.59    1.34
   2   6   3    9.91    1.53
  -2  -6   3   10.63    1.50
   2  -6  -3    7.65    0.77
  -2  -6   3    9.04    0.80
   2   6   3    7.48    1.10
  -2   6  -3    6.55    1.29
   2   6   3   10.09    1.36
  -2   6  -3    7.21    1.39
  -2  -6   3    8.15    1.12
  -2  -6   3    7.82    0.79
   2  -6  -3    7.85    0.79
  -2  -6   3    8.04    1.06
   2  -6  -3    8.42    0.77
  -2  -6   4   53.62    3.81
   2   6   4   49.25    3.74
  -2  -6   4   52.10    3.71
   2   6   4   45.32    3.33
   2  -6  -4   34.86    2.96
   2  -6  -4   43.74    3.01
  -2  -6   4   49.71    3.03
  -2  -6   4   42.65    3.20
  -2   6  -4   47.86    3.74
  -2   6  -4   45.86    3.64
   2   6   4   51.35    3.64
   2  -6  -4   46.22    3.03
  -2  -6   4   49.40    3.03
   2  -6  -4   47.54    3.02
  -2  -6   4   44.40    3.14
  -2  -6   5   15.75    1.45
   2  -6  -5   16.07    1.31
   2  -6  -5   12.32    1.24
  -2  -6   5   17.75    1.33
  -2  -6   5   17.98    1.57
  -2   6  -5   18.04    2.08
  -2   6  -5   15.69    1.91
   2   6   5   16.13    1.84
  -2  -6   5   17.72    1.32
   2  -6  -5   17.26    1.32
   2   6   5   17.64    1.99
  -2  -6   5   19.10    2.10
   2  -6  -5   18.13    1.33
   2   6   5   17.08    1.32
  -2  -6   6   11.66    1.72
   2  -6  -6   10.77    0.93
   2  -6  -6    7.59    0.82
  -2  -6   6    9.96    0.92
  -2   6  -6    9.41    1.48
   2   6   6   10.67    1.43
  -2   6  -6    9.34    1.65
  -2  -6   6   10.76    0.91
   2  -6  -6   10.35    0.92
  -2  -6   6    8.94    1.20
   2   6   6   10.21    1.57
   2   6   6    9.47    0.92
   2  -6  -6   10.99    0.95
   2  -6  -7   15.39    1.20
  -2   6  -7   11.73    1.13
   2  -6  -7   14.81    1.12
   2  -6  -7   14.26    1.17
  -2  -6   7   12.06    1.16
  -2  -6   7   13.54    1.16
   2   6   7   14.02    1.81
  -2  -6   7   13.54    1.44
   2  -6  -7   13.80    1.18
   2   6   7   13.25    1.68
  -2  -6   7   13.16    1.94
  -2   6  -8    1.28    0.49
   2  -6  -8    0.87    0.58
   2  -6  -8    1.19    0.44
   2  -6  -8    0.83    0.50
  -2  -6   8    1.41    0.85
   2  -6  -8    1.22    0.58
  -2   6  -9    8.62    0.88
   2  -6  -9   10.78    0.90
   2  -6  -9   10.28    0.98
   2  -6  -9    9.95    0.99
  -2  -6   9   11.37    1.05
  -2   6 -10    3.96    0.59
   2  -6 -10    3.13    0.58
   2  -6 -10    3.32    0.72
  -2  -6  10    3.48    0.73
   2  -6 -10    1.93    0.61
   2  -6 -10    3.24    0.71
  -2   6 -11   20.43    1.72
  -2  -6  11   23.21    1.85
   2  -6 -11   22.25    1.81
   2  -6 -11   23.97    1.76
   2  -6 -11   18.59    1.77
   2  -6 -11   24.90    1.84
  -2   6 -12   28.43    2.37
   2  -6 -12   33.25    2.48
   2  -6 -12   32.75    2.41
  -2  -6  12   30.54    2.60
  -2  -6  12   31.81    2.48
   2  -6 -12   29.26    2.43
   2  -6 -12   34.52    2.48
  -2   6 -13    5.11    0.78
   2  -6 -13    8.19    1.00
  -2  -6  13    6.29    1.12
   2  -6 -13    7.73    0.91
   2  -6 -13    9.07    0.97
  -2   6 -14   12.71    1.18
   2  -6 -14   15.09    1.38
  -2  -6  14   13.15    1.47
   2   6  14   13.35    1.21
   2  -6 -14   15.92    1.33
   2  -6 -14   12.75    1.31
  -2  -6  15    2.68    0.97
   2   6  15    4.90    0.72
  -2   6 -15    4.71    0.66
   2  -6 -15    5.31    0.92
   2  -6 -15    4.54    0.87
   2   6  16    1.76    0.61
   2  -6 -16    2.12    0.80
  -2   6 -16    1.48    0.54
  -2  -6  16    1.05    0.86
  -2  -6  17    5.22    0.88
   2  -6 -17    5.16    0.82
   2   6  17    4.78    0.70
  -2   6 -17    4.30    0.63
   2  -6 -17    5.42    0.88
   2   6  17    4.95    0.80
   2  -6 -18    2.92    0.72
  -2   6 -18    2.75    0.48
   2   6  18    2.52    0.54
   2  -6 -18    3.07    0.72
  -2  -6  18    2.54    0.73
   2   6  18    1.97    0.49
   2   6  18    2.30    0.63
   2   6  18    2.99    0.65
   2  -6 -19    5.13    0.65
   2   6  19    4.78    0.53
   2   6  19    1.42    0.43
   2  -6 -19    4.22    0.64
   2   6  19    2.65    0.45
   2   6  19    1.85    0.45
   2   6  19    4.16    0.62
   2  -6 -20    0.58    0.44
   2   6  20    0.54    0.37
   2   6  20    0.25    0.26
   2  -6 -20    0.53    0.43
   2   6  20    0.30    0.26
   2   6  20    0.48    0.45
   2  -6 -21    1.35    0.59
  -2   7  20    3.48    0.60
   2   7 -20    3.78    0.61
  -2  -7 -19    0.72    0.35
  -2   7  19    0.86    0.40
   2   7 -19    0.91    0.42
  -2  -7 -19    0.71    0.45
  -2  -7 -18    1.87    0.57
   2   7 -18    1.96    0.51
  -2  -7 -18    1.41    0.48
  -2  -7 -17    6.68    0.86
  -2  -7 -17    6.25    0.76
   2   7 -17    7.61    0.79
   2   7 -16    8.41    0.87
   2   7 -16    7.29    0.77
  -2  -7 -16    8.19    0.94
  -2  -7 -16    7.22    0.86
   2   7 -16    7.83    0.76
  -2  -7 -15    2.24    0.73
   2   7 -15    1.91    0.63
  -2  -7 -15    2.50    0.63
   2   7 -15    2.09    0.51
  -2  -7 -14    5.60    0.87
   2   7 -14    6.13    0.82
   2   7 -14    6.40    0.71
  -2  -7 -14    5.93    0.81
   2  -7  14    4.60    0.86
   2   7 -13    1.84    0.69
  -2  -7 -13    2.62    0.75
   2   7 -13    2.89    0.57
  -2  -7 -13    2.68    0.68
   2  -7  13    2.23    0.74
  -2  -7 -13    2.92    1.51
   2   7 -12   13.88    1.21
  -2  -7 -12   14.82    1.26
   2   7 -12   12.73    1.11
   2  -7  12   10.10    1.20
  -2  -7 -12   12.87    1.20
   2   7 -11    3.59    0.65
   2   7 -11    3.55    0.73
  -2  -7 -11    1.16    1.42
  -2  -7 -11    3.78    0.78
   2   7 -11    4.30    0.62
   2  -7  11    4.09    0.77
  -2  -7 -11    3.59    0.72
   2   7 -10   48.69    3.57
   2   7 -10   52.45    3.59
  -2  -7 -10   52.01    3.60
   2  -7  10   39.66    3.57
  -2  -7 -10   52.20    3.58
   2   7 -10   49.80    3.54
   2   7 -10   49.37    3.60
   2   7  -9   12.04    1.08
   2   7  -9   11.26    1.03
   2   7  -9    9.17    1.05
  -2  -7  -9   10.80    1.09
  -2  -7  -9    9.30    1.04
   2  -7   9    8.45    1.03
   2   7  -9   11.02    0.98
   2   7  -9   11.36    1.01
   2   7  -9   10.95    1.07
   2   7  -8   12.62    1.07
  -2  -7  -8   11.23    1.09
   2   7  -8   11.25    1.10
   2  -7   8    9.44    1.05
  -2  -7  -8   10.76    1.07
   2   7  -8   12.90    1.03
   2   7  -8   11.78    1.04
   2   7  -8   11.26    1.09
   2   7  -7   12.95    1.12
  -2  -7  -7   13.14    1.14
  -2  -7  -7    8.79    1.30
   2   7  -7   13.44    1.08
   2  -7   7    9.77    1.07
  -2  -7  -7   11.58    1.10
   2   7  -7   12.88    1.03
   2   7  -7   12.66    1.09
   2   7  -7   12.49    1.16
   2   7  -7   12.73    1.14
  -2  -7  -6   11.57    0.96
   2  -7   6    7.57    0.82
   2   7  -6   10.65    0.90
  -2  -7  -6   10.70    0.94
  -2  -7  -6    7.67    1.14
   2  -7   6    7.98    0.89
   2   7  -6   10.21    0.85
   2  -7   6    8.34    0.85
   2  -7   6    7.74    0.81
   2   7  -6   10.16    0.99
  -2  -7  -6    6.15    1.43
   2   7  -6   11.28    0.93
   2   7  -6    9.72    1.00
   2   7  -5    1.74    0.52
  -2  -7  -5    1.57    0.60
   2  -7   5    1.10    0.41
   2   7  -5    1.27    0.42
   2   7  -5    1.25    0.62
  -2  -7  -5    1.60    1.20
   2   7  -5    1.39    0.50
   2  -7   5    0.95    0.38
  -2  -7  -5    1.41    0.52
   2  -7   5    1.06    0.45
   2   7  -5    1.16    0.44
  -2  -7  -5    1.36    0.82
   2  -7   4    1.45    0.47
  -2  -7  -4    2.34    0.56
  -2  -7  -4    1.16    0.86
   2   7  -4    2.39    0.47
   2   7  -4    2.13    0.44
  -2  -7  -4    0.85    1.12
   2  -7   4    1.86    0.43
   2   7  -4    2.60    0.47
   2   7  -3   39.97    3.70
  -2  -7  -3   45.24    3.12
   2   7  -3   35.64    3.08
   2   7  -3   35.01    2.51
   2  -7   3   29.92    2.48
  -2  -7  -3   25.83    2.65
  -2  -7  -3   28.58    2.82
   2   7  -3   36.62    2.52
   2  -7   3   32.67    2.50
  -2  -7  -3   37.83    2.54
   2   7  -2   49.26    3.57
   2   7  -2   49.70    4.11
   2   7  -2   53.87    3.59
  -2  -7  -2   36.96    3.70
   2  -7   2   38.70    3.54
   2   7  -2   55.67    4.63
  -2  -7  -2   63.08    4.18
   2   7  -2   54.50    4.30
  -2  -7  -2   37.97    3.78
   2   7  -2   48.38    3.58
  -2  -7  -2   57.13    3.61
   2  -7   2   58.09    3.59
   2   7  -1   23.00    1.77
   2   7  -1   21.93    2.27
  -2   7   1   24.74    2.28
  -2  -7  -1   24.71    1.83
   2  -7   1   17.79    1.77
  -2  -7  -1   17.41    1.97
   2   7  -1   25.16    1.81
   2   7  -1   29.25    2.86
  -2  -7  -1   32.43    2.46
   2   7  -1   26.08    2.51
  -2   7   1   27.73    2.39
  -2  -7  -1   24.15    2.14
  -2  -7  -1   26.22    1.83
   2  -7   1   26.67    1.81
   2   7   0   45.74    3.10
  -2  -7   0   48.47    3.14
   2  -7   0   46.99    3.12
   2   7   0   47.14    3.79
  -2   7   0   48.76    3.73
   2  -7   0   32.34    3.09
  -2  -7   0   46.30    3.15
  -2  -7   0   29.28    3.23
   2   7   0   43.74    3.60
  -2   7   0   46.88    3.65
  -2  -7   0   57.36    3.81
   2   7   0   51.04    4.12
  -2  -7   0   34.73    3.29
   2   7   1   25.95    1.75
   2   7   1   24.97    2.22
  -2   7  -1   23.09    2.31
  -2  -7   1   19.90    1.98
   2  -7  -1   16.59    1.72
  -2  -7   1   14.48    1.91
  -2  -7   1   24.60    1.78
   2   7   1   30.33    2.50
  -2   7  -1   28.59    2.45
   2  -7  -1   26.45    1.77
  -2  -7   1   23.37    1.77
   2   7   1   30.57    2.75
  -2  -7   1   28.59    2.45
   2   7   2   53.58    4.12
  -2  -7   2   48.14    3.83
  -2  -7   2   56.83    3.71
  -2  -7   2   41.38    3.81
  -2   7  -2   51.77    4.26
  -2   7  -2   53.49    4.34
   2   7   2   55.52    4.33
   2  -7  -2   56.50    3.69
  -2  -7   2   55.21    3.70
   2  -7  -2   40.11    3.64
   2   7   2   57.01    4.54
  -2  -7   2   63.87    4.43
  -2  -7   3   36.77    2.87
  -2  -7   3   34.24    2.86
  -2  -7   3   39.36    2.72
  -2   7  -3   36.47    3.30
  -2   7  -3   36.60    3.36
   2   7   3   40.09    3.35
  -2  -7   3   42.50    2.72
   2  -7  -3   38.54    2.72
   2  -7  -3   27.46    2.67
   2   7   3   38.42    3.45
  -2  -7   3   45.19    3.49
  -2  -7   4    4.27    1.26
   2  -7  -4    1.60    0.38
  -2  -7   4    2.37    0.55
  -2  -7   4    3.04    0.76
  -2  -7   4    3.31    0.93
   2  -7  -4    2.86    0.57
   2   7   4    2.37    0.48
  -2  -7   4    2.55    0.53
   2   7   4    4.01    1.24
  -2  -7   5    1.37    1.14
   2  -7  -5    0.67    0.52
   2  -7  -5    0.87    0.36
  -2  -7   5    1.43    0.53
  -2  -7   5    1.08    0.49
   2   7   5    1.67    1.12
  -2  -7   5    1.05    0.88
   2  -7  -5    1.40    0.52
   2  -7  -5    1.11    0.53
  -2  -7   5    1.67    0.77
   2   7   6   11.02    0.88
  -2  -7   6   10.71    0.98
  -2  -7   6   11.78    1.12
  -2  -7   6   12.05    0.98
  -2  -7   6    9.18    1.24
   2  -7  -6   11.20    0.99
   2  -7  -6    8.03    0.86
   2  -7  -6    7.23    0.94
   2  -7  -6   12.19    1.01
  -2   7  -7   11.77    1.08
   2  -7  -7   10.28    1.03
   2  -7  -7    8.03    1.09
   2   7   7   12.48    1.04
  -2  -7   7   13.59    1.12
   2  -7  -7   12.98    1.13
  -2  -7   7   15.03    1.46
   2   7   7   12.97    1.10
   2  -7  -7   14.83    1.17
  -2  -7   7   14.04    1.25
  -2  -7   7   14.88    1.13
   2  -7  -8    7.88    1.02
   2  -7  -8    8.72    0.94
  -2   7  -8   11.28    1.00
   2   7   8   12.78    1.04
   2  -7  -8   13.21    1.12
   2  -7  -8   11.42    1.05
  -2  -7   8   14.21    1.38
   2  -7  -9    7.94    1.03
   2  -7  -9    9.77    0.95
   2  -7  -9   12.49    1.09
  -2  -7   9   11.82    1.34
  -2   7  -9   10.36    0.98
   2   7   9   10.53    1.04
   2  -7  -9   13.03    1.13
   2  -7 -10   39.41    3.44
   2  -7 -10   36.84    3.48
   2  -7 -10   55.57    3.54
  -2  -7  10   55.31    3.71
   2   7  10   51.23    3.46
  -2   7 -10   46.72    3.46
   2   7  10   51.56    3.51
   2  -7 -11    2.75    0.78
   2  -7 -11    3.29    0.63
   2  -7 -11    4.84    0.82
  -2   7 -11    4.75    0.64
   2   7  11    3.68    0.76
   2   7  11    3.68    0.64
   2  -7 -12    9.82    1.29
   2  -7 -12   15.68    1.24
  -2   7 -12   12.07    1.17
   2   7  12   14.19    1.20
   2   7  12   14.40    1.29
   2  -7 -12   16.65    1.37
   2   7  13    3.01    0.63
  -2   7 -13    2.50    0.56
   2  -7 -13    2.35    0.79
   2   7  13    2.87    0.74
   2  -7 -13    2.66    0.85
   2   7  14    6.57    0.77
   2  -7 -14    5.61    0.90
  -2   7 -14    5.23    0.70
   2   7  14    6.21    0.86
   2   7  15    2.14    0.60
   2   7  15    1.50    0.70
   2  -7 -15    2.80    0.77
  -2   7 -15    1.71    0.51
   2  -7 -16    9.10    1.00
  -2  -7  16    9.62    1.10
   2   7  16    8.24    0.85
  -2   7 -16    7.96    0.80
   2   7  16    7.51    0.95
   2   7  17    6.38    0.71
  -2  -7  17    7.43    0.93
   2   7  17    5.60    0.79
   2   7  17    5.18    0.77
   2  -7 -17    6.47    0.83
   2   7  18    1.43    0.47
   2   7  18    1.71    0.46
  -2  -7  18    1.75    0.65
   2   7  18    1.17    0.52
   2   7  18    0.74    0.46
   2   7  18    1.77    0.55
   2  -7 -18    2.52    0.60
   2  -7 -19    0.64    0.45
   2   7  19    0.21    0.33
   2   7  19   -0.23    0.42
   2   7  19    0.06    0.34
   2   7  19    0.16    0.43
   2   7  19    0.48    0.31
   2   7  19    0.53    0.38
   2   7  20    2.99    0.67
  -2   8  19    1.26    0.51
   2   8 -19    0.50    0.54
  -2   8  19    0.43    0.58
  -2  -8 -18    1.15    0.38
   2   8 -18    1.72    0.42
  -2   8  18    2.13    0.41
  -2  -8 -17    1.50    0.48
   2   8 -17    1.94    0.48
  -2  -8 -16    0.19    0.51
   2   8 -16    1.04    0.53
  -2  -8 -16    0.46    0.60
  -2  -8 -15    4.21    0.70
  -2  -8 -15    5.28    0.78
   2   8 -15    5.00    0.72
  -2  -8 -14    1.25    0.61
   2   8 -14    1.50    0.61
  -2  -8 -14    1.15    0.67
  -2  -8 -13    3.32    0.77
   2   8 -13    2.59    0.70
   2   8 -13    2.15    0.51
  -2  -8 -13    2.26    0.66
   2  -8  13    1.90    0.66
   2   8 -12    8.83    0.94
   2  -8  12    6.17    0.90
  -2  -8 -12    6.91    0.90
   2   8 -12    8.63    0.80
  -2  -8 -12    8.06    0.99
  -2  -8 -11    0.81    0.74
   2   8 -11    0.61    0.51
   2   8 -11    0.91    0.58
   2   8 -11    0.48    0.65
  -2  -8 -11    0.39    0.62
   2  -8  11    0.79    0.61
  -2  -8 -10    1.52    1.35
  -2  -8 -10    2.66    0.77
   2   8 -10    2.80    0.57
   2   8 -10    3.09    0.72
   2   8 -10    3.40    0.64
  -2  -8 -10    2.28    0.67
   2   8 -10    2.09    0.69
  -2  -8  -9   16.95    1.50
   2   8  -9   18.00    1.39
  -2  -8  -9   16.49    1.45
   2   8  -9   17.53    1.49
   2   8  -9   17.46    1.45
   2   8  -9   17.32    1.49
  -2  -8  -8   38.10    2.83
   2   8  -8   39.38    2.78
   2   8  -8   38.88    2.85
   2   8  -8   38.11    2.80
  -2  -8  -8   36.59    2.81
   2   8  -8   38.72    2.82
   2   8  -8   36.23    2.84
   2   8  -7   47.44    3.37
   2   8  -7   44.23    3.43
   2   8  -7   47.90    3.40
  -2  -8  -7   47.40    3.41
   2   8  -7   45.64    3.35
   2   8  -7   46.73    3.44
   2   8  -7   46.68    3.41
  -2  -8  -6    1.06    1.21
   2   8  -6   -0.10    0.66
   2   8  -6    0.07    0.54
   2   8  -6    0.47    0.43
   2  -8   6    0.43    0.48
  -2  -8  -6    0.28    0.58
   2   8  -6    0.17    0.65
   2   8  -6   -0.21    0.57
   2   8  -5    5.82    0.74
   2   8  -5    5.89    0.66
  -2  -8  -5    6.35    0.79
   2  -8   5    4.72    0.61
   2   8  -5    5.32    0.63
   2   8  -5    6.10    0.71
   2  -8   5    4.91    0.65
   2   8  -5    5.92    0.84
   2   8  -4    3.22    0.54
   2  -8   4    2.74    0.51
  -2  -8  -4    1.74    1.12
   2   8  -4    4.04    0.62
   2  -8   4    2.22    0.56
  -2  -8  -4    3.51    0.64
   2   8  -4    3.78    0.55
  -2  -8  -3    3.75    0.64
   2  -8   3    2.92    0.57
  -2  -8  -3    2.84    0.90
  -2  -8  -3    3.89    0.61
   2   8  -3    3.88    0.57
   2  -8   3    2.75    0.51
  -2  -8  -3    2.77    1.11
   2   8  -3    3.97    0.57
  -2  -8  -2   11.11    0.93
   2  -8   2    7.27    0.81
  -2  -8  -2    5.70    1.27
   2   8  -2    9.54    0.87
   2  -8   2    8.04    0.86
  -2  -8  -2   11.78    0.96
  -2  -8  -2    7.04    1.14
   2   8  -2    8.96    0.86
  -2  -8  -1   18.98    1.34
   2  -8   1   15.01    1.28
  -2  -8  -1   11.67    1.50
   2  -8   1   13.16    1.25
   2   8  -1   16.44    1.29
  -2  -8  -1   18.55    1.34
  -2  -8  -1   10.52    1.57
   2   8  -1   15.67    1.28
  -2  -8   0   12.13    1.60
  -2  -8   0   20.44    1.43
   2   8   0   19.31    1.39
   2  -8   0   12.98    1.33
  -2  -8   0   12.16    1.58
  -2  -8   0   19.23    1.42
   2  -8   0   18.52    1.39
  -2  -8   1   18.10    1.33
   2  -8  -1   11.62    1.26
   2   8   1   17.15    1.26
  -2  -8   1   13.67    1.54
  -2  -8   1   10.21    1.49
   2  -8  -1   18.52    1.32
  -2  -8   1   17.43    1.34
  -2  -8   2   11.08    0.96
   2  -8  -2    7.40    0.86
  -2  -8   2   10.55    0.96
   2  -8  -2   11.85    0.96
  -2  -8   2    6.55    1.19
  -2  -8   2   10.26    1.23
  -2  -8   3    2.23    0.87
   2   8   3    3.06    0.57
  -2  -8   3    3.92    0.83
   2  -8  -3    2.79    0.55
  -2  -8   3    4.19    0.64
   2  -8  -3    3.92    0.62
  -2  -8   3    4.48    0.65
  -2  -8   4    4.17    0.68
   2  -8  -4    3.78    0.68
  -2  -8   4    4.27    0.69
  -2  -8   4    2.56    0.94
  -2  -8   4    4.33    0.90
   2  -8  -5    6.42    0.77
  -2  -8   5    6.07    0.75
  -2  -8   5    6.83    0.96
   2   8   5    5.81    0.71
  -2  -8   5    7.06    0.77
  -2  -8   6    0.68    0.58
  -2  -8   6   -0.16    0.70
  -2  -8   6    0.44    0.90
  -2  -8   6   -0.18    0.58
   2  -8  -6   -0.29    0.60
   2   8   6   -0.21    0.51
   2  -8  -6    0.95    0.58
  -2   8  -7   45.50    3.07
   2  -8  -7   33.68    3.08
   2  -8  -7   33.02    3.01
  -2  -8   7   46.21    3.12
  -2  -8   7   49.63    3.11
  -2  -8   7   35.49    3.23
   2  -8  -7   50.25    3.13
  -2  -8   7   54.05    3.23
   2  -8  -7   35.91    3.09
   2  -8  -8   27.55    2.64
   2  -8  -8   28.30    2.70
   2   8   8   37.51    2.66
  -2  -8   8   46.60    2.82
  -2  -8   8   38.67    2.91
   2  -8  -8   40.44    2.75
  -2   8  -8   37.13    2.69
   2  -8  -8   42.22    2.76
   2  -8  -9   11.56    1.26
   2  -8  -9   11.22    1.35
   2   8   9   16.25    1.28
  -2  -8   9   20.70    1.48
   2  -8  -9   17.33    1.41
  -2  -8   9   18.92    1.62
  -2   8  -9   15.49    1.31
   2  -8  -9   19.60    1.44
   2  -8 -10    2.91    0.73
   2   8  10    2.43    0.57
  -2  -8  10    4.19    0.77
   2  -8 -10    3.44    0.78
  -2  -8  10    2.94    0.96
  -2   8 -10    2.83    0.59
   2   8  10    2.00    0.65
   2  -8 -11    0.93    0.70
  -2  -8  11    1.10    0.89
   2  -8 -11    0.59    0.73
   2   8  11    0.12    0.51
  -2   8 -11    0.82    0.52
   2   8  11    0.46    0.60
   2  -8 -12    6.04    0.92
  -2  -8  12    7.52    1.15
   2   8  12    7.22    0.80
  -2   8 -12    7.94    0.78
   2   8  12    7.75    0.89
   2   8  13    3.21    0.58
  -2   8 -13    2.10    0.53
   2  -8 -13    1.88    0.74
   2   8  13    2.79    0.67
[truncated: 984,556 more chars]
